# Supplementary material for: Expression of antibody fragments in Saccharomyces cerevisiae strains evolved for enhanced protein secretion
Source: Microb Cell Fact. 2021 Jul 14;20:134. doi: 10.1186/s12934-021-01624-0 (PMC8278646; doi:10.1186/s12934-021-01624-0)
Supplement: Supplementary file 2 — Additional file 2. Common significantly differentially expressed genes in both HA.Nan vs LA.Nan and HA.Pex vs LA.Pex. [file 12934_2021_1624_MOESM2_ESM.xlsx]

## Sheet: Common
Common significantly differentially expressed genes in both HA.Nan vs LA.Nan and HA.Pex vs LA.Pex.
p-adj < 0.05 and abs (log2 fold change) > 1
	HA.Nan vs LA.Nan		HA.Pex vs LA.Pex
Systematic name	log2 fold change	p-adj	log2 fold change	p-adj	Standard name	Gene description
snR11	-1.53201	5.79204e-06	-1.06799	0.00471992		H/ACA box small nucleolar RNA (snoRNA); guides pseudouridylation of large subunit (LSU) rRNA at position U2416 [Source:SGD;Acc:S000007293]
snR34	-1.02513	0.00168142	-1.07776	0.0015438		H/ACA box small nucleolar RNA (snoRNA); guides pseudouridylation of large subunit (LSU) rRNA at positions U2826 and U2880 [Source:SGD;Acc:S000006500]
snR5	-1.23127	0.00107673	-1.08405	0.00347266		H/ACA box small nucleolar RNA (snoRNA); guides pseudouridylation of large subunit (LSU) rRNA at positions U1004 and U1124 [Source:SGD;Acc:S000007291]
snR61	-1.03478	0.0203266	-1.55812	0.00026823		C/D box small nucleolar RNA (snoRNA); guides 2'-O-methylation of large subunit (LSU) rRNA at position A1133 [Source:SGD;Acc:S000006452]
snR82	-1.20429	4.11303e-07	-1.13829	3.92e-05		H/ACA box small nucleolar RNA (snoRNA); guides pseudouridylation of large subunit (LSU) rRNA at positions U1110
tD(GUC)I1	-1.6363	1.77814e-05	-1.28812	0.000626027		Aspartate tRNA (tRNA-Asp)
tD(GUC)J4	-3.23004	0.000628343	-2.26378	0.0318283		Aspartate tRNA (tRNA-Asp)
tD(GUC)N	-2.09332	8.28747e-09	-1.77497	3.66e-07		Aspartate tRNA (tRNA-Asp)
tF(GAA)D	-2.0307	1.25546e-09	-1.40723	3.1e-05		Phenylalanine tRNA (tRNA-Phe)
tH(GUG)K	-1.97033	9.2097e-07	-1.92437	3.33e-08		Histidine tRNA (tRNA-His)
tI(UAU)D	-2.77853	1.0455e-05	-2.01854	0.0015751		Isoleucine tRNA (tRNA-Ile)
tL(UAA)J	-2.13914	0.0247611	-2.05087	0.0232154	SUP51	Leucine tRNA (tRNA-Leu)
tL(UAG)L1	-2.25523	2.73248e-12	-1.47089	1.18e-05		Leucine tRNA (tRNA-Leu)
tM(CAU)O1	-1.64148	0.0254109	-1.64757	0.021916	IMT1	Methionine initiator tRNA (tRNA-Met); predicted by tRNAscan-SE analysis; one of four initiator methionine tRNAs in yeast that are functional for translation [Source:SGD;Acc:S000006665]
tP(UGG)N2	-2.30815	9.78561e-05	-2.12997	0.000735487		Proline tRNA (tRNA-Pro)
tV(AAC)G3	-2.13601	0.000220272	-1.85146	0.00453776		Valine tRNA (tRNA-Val)
YAL031W-A	2.77544	0.00788589	3.58119	0.00848626		Dubious open reading frame; unlikely to encode a functional protein
YAL042C-A	1.94319	9.35629e-10	2.09009	3.8e-12		Dubious open reading frame; unlikely to encode a functional protein
YAL063C	2.16104	3.84061e-11	1.3269	6.44e-05	FLO9	Lectin-like protein with similarity to Flo1p; thought to be expressed and involved in flocculation [Source:SGD;Acc:S000000059]
YAR029W	-1.65765	2.72289e-07	-1.3399	0.000266101		Member of DUP240 gene family but contains no transmembrane domains; green fluorescent protein (GFP)-fusion protein localizes to the cytoplasm in a punctate pattern [Source:SGD;Acc:S000000077]
YBR056W-A	-1.17552	5.72251e-16	-1.01991	1.44e-12		Protein of unknown function; mRNA identified as translated by ribosome profiling data; partially overlaps dubious ORF YBR056C-B; YBR056W-A has a paralog
YBR072W	1.54248	0.00340524	1.75934	0.000732105	HSP26	Small heat shock protein (sHSP) with chaperone activity; forms hollow
YBR092C	1.95304	3.02286e-23	1.09443	9.09e-08	PHO3	Constitutively expressed acid phosphatase similar to Pho5p; brought to the cell surface by transport vesicles; hydrolyzes thiamin phosphates in the periplasmic space
YBR093C	-1.4058	3.16502e-14	-3.96023	1.64e-113	PHO5	Repressible acid phosphatase; 1 of 3 repressible acid phosphatases that also mediates extracellular nucleotide-derived phosphate hydrolysis; secretory pathway derived cell surface glycoprotein; induced by phosphate starvation and coordinately regulated by PHO4 and PHO2 [Source:SGD;Acc:S000000297]
YBR180W	-1.67758	8.48658e-05	-1.33393	0.000538339	DTR1	Putative dityrosine transporter of the major facilitator superfamily; member of the 12-spanner drug:H(+) antiporter DHA1 family; required for spore wall synthesis; sequence similarity to QDR1 and QDR3
YBR209W	-1.36469	0.00214873	-1.8598	5.2e-07		Dubious open reading frame; unlikely to encode a functional protein
YBR285W	2.62444	8.83325e-33	1.15372	1.64e-07		Putative protein of unknown function; YBR285W is not an essential gene [Source:SGD;Acc:S000000489]
YBR296C	-2.53386	1.18616e-22	-4.00631	1.6e-56	PHO89	Plasma membrane Na+/Pi cotransporter; active in early growth phase; similar to phosphate transporters of Neurospora crassa; transcription regulated by inorganic phosphate concentrations and Pho4p; mutations in related human transporter genes hPit1 and hPit2 are associated with hyperphosphatemia-induced calcification of vascular tissue and familial idiopathic basal ganglia calcification [Source:SG…
YBR298C	1.36357	2.28621e-17	1.43607	5.05e-19	MAL31	Maltose permease; high-affinity maltose transporter (alpha-glucoside transporter); encoded in the MAL3 complex locus; member of the 12 transmembrane domain superfamily of sugar transporters; functional in genomic reference strain S288C [Source:SGD;Acc:S000000502]
YBR299W	2.88813	1.91294e-29	3.27812	1.63e-37	MAL32	Maltase (alpha-D-glucosidase); inducible protein involved in maltose catabolism; encoded in the MAL3 complex locus; functional in genomic reference strain S288C; hydrolyzes the disaccharides maltose
YCL005W-A	1.18604	9.4034e-69	1.21115	3.21e-71	VMA9	Vacuolar H+ ATPase subunit e of the V-ATPase V0 subcomplex; essential for vacuolar acidification; interacts with the V-ATPase assembly factor Vma21p in the ER; involved in V0 biogenesis [Source:SGD;Acc:S000028508]
YCL007C	2.09548	5.64232e-05	1.38286	0.00867606		Dubious open reading frame; unlikely to encode a functional protein
YCL024W	1.53221	2.7817e-50	1.34181	1.35e-38	KCC4	Protein kinase of the bud neck involved in the septin checkpoint; associates with septin proteins
YCL025C	1.18331	1.9878e-11	1.1836	1.96e-11	AGP1	Low-affinity amino acid permease with broad substrate range; involved in uptake of asparagine
YCL026C-A	1.63426	1.49109e-12	1.76253	3.07e-13	FRM2	Type II nitroreductase
YCL026C-B	2.1921	1.14945e-16	3.09774	2.43e-32	HBN1	Protein of unknown function; similar to bacterial nitroreductases; green fluorescent protein (GFP)-fusion protein localizes to the cytoplasm and nucleus; protein becomes insoluble upon intracellular iron depletion; protein abundance increases in response to DNA replication stress [Source:SGD;Acc:S000007548]
YCL027W	1.02263	3.45691e-17	1.01968	7.65e-17	FUS1	Membrane protein localized to the shmoo tip; required for cell fusion; expression regulated by mating pheromone; proposed to coordinate signaling
YCL028W	1.33988	2.18137e-69	1.14687	3.54e-51	RNQ1	[PIN(+)] prion; an infectious protein conformation that is generally an ordered protein aggregate [Source:SGD;Acc:S000000533]
YCL031C	1.05086	5.41909e-59	1.12281	9.67e-66	RRP7	Essential protein involved in rRNA processing and ribosome biogenesis; protein abundance increases in response to DNA replication stress [Source:SGD;Acc:S000000536]
YCL032W	1.01924	1.77493e-39	1.08833	1.2e-44	STE50	Adaptor protein for various signaling pathways; involved in mating response
YCL033C	1.31405	7.9352e-25	1.01585	3.62e-15	MXR2	Methionine-R-sulfoxide reductase; involved in the response to oxidative stress; protects iron-sulfur clusters from oxidative inactivation along with MXR1; involved in the regulation of lifespan [Source:SGD;Acc:S000000538]
YCL034W	1.19811	4.11234e-50	1.30434	3.7e-59	LSB5	Protein of unknown function; binds Las17p
YCL035C	1.06078	5.88027e-25	1.24737	2.85e-34	GRX1	Glutathione-dependent disulfide oxidoreductase; hydroperoxide and superoxide-radical responsive
YCL036W	1.08245	1.45111e-05	1.00067	7.35e-05	GFD2	Protein of unknown function; identified as a high-copy suppressor of a dbp5 mutation; GFD2 has a paralog
YCL037C	1.2287	1.68012e-07	1.01624	3.53e-05	SRO9	Cytoplasmic RNA-binding protein; shuttles between nucleus and cytoplasm and is exported from the nucleus in an mRNA export-dependent manner; associates with translating ribosomes; involved in heme regulation of Hap1p as a component of the HMC complex
YCL045C	1.47536	1.13429e-38	1.26309	1.7e-28	EMC1	Member of conserved endoplasmic reticulum membrane complex; involved in efficient folding of proteins in the ER; null mutant displays induction of the unfolded protein response; interacts with Gal80p; homologous to worm H17B01.4/EMC-1
YCL046W	2.44951	0.0107748	2.2356	0.0153354		Dubious open reading frame; unlikely to encode a functional protein
YCL047C	1.46756	2.34926e-38	1.94795	1.46e-64	POF1	Nicotinamide mononucleotide-specific adenylyltransferase (NMNAT); catalyzes the conversion of nicotinamide mononucleotide (NMN) to nicotinamide adenine dinucleotide (NAD+); role in the nicotinamide riboside (NR) salvage pathway of NAD+ biosynthesis; involved in NR and NAD+ homeostasis; ATPase involved in protein quality control and filamentation pathways; interacts physically with Kss1p and suppr…
YCL048W-A	1.70117	0.000186351	1.00282	0.0361351		Putative protein of unknown function; YCL048W-A has a paralog
YCL050C	1.0377	1.43887e-15	1.08533	6.59e-17	APA1	AP4A phosphorylase; bifunctional diadenosine 5'
YCL054W	1.38607	6.32511e-10	1.28046	1.37e-08	SPB1	AdoMet-dependent methyltransferase; involved in rRNA processing and 60S ribosomal subunit maturation; methylates G2922 in the tRNA docking site of the large subunit rRNA and in the absence of snR52
YCL057C-A	1.16241	5.88071e-30	1.0101	8.88e-23	MIC10	Conserved component of the MICOS complex; MICOS (formerly MINOS or MitOS) is a mitochondrial inner membrane complex that extends into the intermembrane space and has a role in the maintenance of crista junctions
YCL061C	1.28307	2.88622e-39	1.23993	4.01e-36	MRC1	S-phase checkpoint protein required for DNA replication; couples DNA helicase and DNA polymerase; interacts with and stabilizes Pol2p at stalled replication forks during stress
YCL063W	1.0977	8.35675e-19	1.01187	4.47e-16	VAC17	Phosphoprotein involved in vacuole inheritance; degraded in late M phase of the cell cycle; acts as a vacuole-specific receptor for myosin Myo2p [Source:SGD;Acc:S000000568]
YCR004C	1.12358	6.67929e-52	1.19232	5.11e-58	YCP4	Protein of unknown function; has sequence and structural similarity to flavodoxins; predicted to be palmitoylated; the authentic
YCR012W	1.09117	7.24748e-12	1.26152	1.15e-15	PGK1	3-phosphoglycerate kinase; catalyzes transfer of high-energy phosphoryl groups from the acyl phosphate of 1
YCR013C	1.99477	1.99658e-07	1.45503	0.000257536		Dubious open reading frame; unlikely to encode a functional protein
YCR020C	1.82971	1.53409e-67	1.96145	5.77e-69	PET18	Protein of unknown function; has weak similarity to proteins involved in thiamin metabolism; expression is induced in the absence of thiamin [Source:SGD;Acc:S000000613]
YCR020C-A	1.00094	7.84738e-23	1.12802	8.45e-29	MAK31	Non-catalytic subunit of N-terminal acetyltransferase of the NatC type; required for replication of dsRNA virus; member of the Sm protein family [Source:SGD;Acc:S000000614]
YCR023C	1.23983	1.65361e-38	1.29867	4.4e-42		Vacuolar membrane protein of unknown function; member of the multidrug resistance family; YCR023C is not an essential gene [Source:SGD;Acc:S000000617]
YCR026C	1.35546	1.26252e-118	1.01561	1.51e-68	NPP1	Nucleotide pyrophosphatase/phosphodiesterase; mediates extracellular nucleotide phosphate hydrolysis along with Npp2p and Pho5p; activity and expression enhanced during conditions of phosphate starvation; involved in spore wall assembly; NPP1 has a paralog
YCR028C	1.03215	7.84125e-42	1.10981	8.65e-48	FEN2	Plasma membrane H+-pantothenate symporter; confers sensitivity to the antifungal agent fenpropimorph; relocalizes from vacuole to cytoplasm upon DNA replication stress [Source:SGD;Acc:S000000623]
YCR028C-A	1.20035	5.07213e-84	1.19508	8.47e-83	RIM1	ssDNA-binding protein essential for mitochondrial genome maintenance; involved in mitochondrial DNA replication [Source:SGD;Acc:S000007222]
YCR031C	1.21269	4.21525e-17	1.22828	1.62e-17	RPS14A	Protein component of the small (40S) ribosomal subunit; required for ribosome assembly and 20S pre-rRNA processing; mutations confer cryptopleurine resistance; homologous to mammalian ribosomal protein S14 and bacterial S11; RPS14A has a paralog
YCR033W	1.12111	3.64304e-32	1.2185	1.17e-37	SNT1	Subunit of the Set3C deacetylase complex; interacts directly with the Set3C subunit
YCR043C	1.10119	2.49034e-62	1.19618	2.29e-71		Putative protein of unknown function; green fluorescent protein (GFP)-fusion protein localizes to the Golgi apparatus; YCR043C is not an essential gene [Source:SGD;Acc:S000000639]
YCR045C	1.46153	5.78893e-05	2.24	7.66e-10	RRT12	Probable subtilisin-family protease; role in formation of the dityrosine layer of spore walls; localizes to the spore wall and also the nuclear envelope and ER region in mature spores [Source:SGD;Acc:S000000641]
YCR045W-A	1.11514	9.35049e-19	1.01661	1.32e-15		Dubious open reading frame; unlikely to encode a functional protein
YCR047C	1.02611	2.88357e-06	1.10189	4.32e-07	BUD23	Methyltransferase; methylates residue G1575 of 18S rRNA; required for rRNA processing and nuclear export of 40S ribosomal subunits independently of methylation activity; diploid mutant displays random budding pattern [Source:SGD;Acc:S000000643]
YCR053W	1.14239	1.20566e-37	1.13781	2.64e-37	THR4	Threonine synthase; conserved protein that catalyzes formation of threonine from O-phosphohomoserine; expression is regulated by the GCN4-mediated general amino acid control pathway [Source:SGD;Acc:S000000649]
YCR054C	1.04211	4.19096e-16	1.40075	4.83e-28	CTR86	Essential protein of unknown function; with orthologs in Ashbya gossypii and Candida albicans; similar to human ATXN10
YCR057C	1.18467	1.84208e-09	1.15041	5.56e-09	PWP2	Conserved 90S pre-ribosomal component; essential for proper endonucleolytic cleavage of the 35 S rRNA precursor at A0
YCR059C	1.46892	1.28581e-82	1.08004	6.81e-46	YIH1	Negative regulator of eIF2 kinase Gcn2p; competes with Gcn2p for binding to Gcn1p; may contribute to regulation of translation in response to starvation via regulation of Gcn2p; binds to monomeric actin and to ribosomes and polyribosomes; ortholog of mammalian IMPACT [Source:SGD;Acc:S000000655]
YCR060W	1.47414	2.86236e-52	1.08492	4.3e-29	TAH1	Component of conserved R2TP complex (Rvb1-Rvb2-Tah1-Pih1); R2TP complex interacts with Hsp90 (Hsp82p and Hsc82p) to mediate assembly of large protein complexes such as box C/D snoRNPs and RNA polymerase II; contains a single TPR domain with at least two TPR motifs; plays a role in determining prion variants [Source:SGD;Acc:S000000656]
YCR065W	1.24926	7.24058e-21	1.01197	5.77e-14	HCM1	Forkhead transcription factor; drives S-phase specific expression of genes involved in chromosome segregation
YCR066W	1.13246	3.59561e-27	1.25883	2.83e-31	RAD18	E3 ubiquitin ligase; forms heterodimer with Rad6p to monoubiquitinate PCNA-K164; heterodimer binds single-stranded DNA and has single-stranded DNA dependent ATPase activity; required for postreplication repair; SUMO-targeted ubiquitin ligase (STUbl) that contains a SUMO-interacting motif (SIM) which stimulates its ubiquitin ligase activity towards the sumoylated form of PCNA [Source:SGD;Acc:S0000…
YCR068W	1.39257	3.4196e-23	1.05472	1.17e-13	ATG15	Lipase required for intravacuolar lysis of autophagic and Cvt bodies; targeted to intravacuolar vesicles during autophagy via the multivesicular body (MVB) pathway [Source:SGD;Acc:S000000664]
YCR069W	1.19418	7.21891e-67	1.16229	8.64e-64	CPR4	Peptidyl-prolyl cis-trans isomerase (cyclophilin); catalyzes the cis-trans isomerization of peptide bonds N-terminal to proline residues; has a potential role in the secretory pathway; CPR4 has a paralog
YCR072C	1.24045	2.27839e-07	1.19782	6.36e-07	RSA4	WD-repeat protein involved in ribosome biogenesis; may interact with ribosomes; required for maturation and efficient intra-nuclear transport or pre-60S ribosomal subunits
YCR073W-A	1.34564	1.74028e-25	1.24085	8.37e-22	SOL2	Protein with a possible role in tRNA export; shows similarity to 6-phosphogluconolactonase non-catalytic domains but does not exhibit this enzymatic activity; homologous to Sol3p and Sol4p; SOL2 has a paralog
YCR075C	1.55854	6.447e-35	1.26	3.54e-23	ERS1	Protein with similarity to human cystinosin; cystinosin is a H(+)-driven transporter involved in L-cystine export from lysosomes and implicated in the disease cystinosis; contains seven transmembrane domains [Source:SGD;Acc:S000000671]
YCR075W-A	1.37607	4.11234e-50	1.12537	3.48e-35		Putative protein of unknown function; identified by homology to Ashbya gossypii; YCR075W-A has a paralog
YCR076C	1.31468	6.52431e-33	1.43276	8.9e-39	FUB1	Proteasome-binding protein; interacts physically with multiple subunits of the 20S proteasome and genetically with genes encoding 20S core particle and 19S regulatory particle subunits; exhibits boundary activity which blocks the propagation of heterochromatic silencing; contains a PI31 proteasome regulator domain and sequence similarity with human PSMF1
YCR077C	1.16438	3.54399e-48	1.02631	1.51e-37	PAT1	Deadenylation-dependent mRNA-decapping factor; also required for faithful chromosome transmission
YCR081W	1.06519	5.66791e-22	1.02864	1.67e-20	SRB8	Subunit of the RNA polymerase II mediator complex; associates with core polymerase subunits to form the RNA polymerase II holoenzyme; essential for transcriptional regulation; involved in glucose repression [Source:SGD;Acc:S000000677]
YCR084C	1.37584	4.01031e-50	1.14663	5.22e-35	TUP1	General repressor of transcription; forms complex with Cyc8p
YCR087C-A	1.31852	1.44397e-08	1.10483	2.86e-06		Putative protein of unknown function; green fluorescent protein (GFP)-fusion protein localizes to the nucleolus; YCR087C-A is not an essential gene [Source:SGD;Acc:S000007223]
YCR088W	1.19323	1.70493e-53	1.21265	4.53e-55	ABP1	Actin-binding protein of the cortical actin cytoskeleton; important for activation of the Arp2/3 complex that plays a key role actin in cytoskeleton organization; inhibits barbed-end actin filament elongation; phosphorylation within its Proline-Rich Regio
YCR089W	1.30016	3.04052e-09	1.11288	5.23e-07	FIG2	Cell wall adhesin
YCR090C	1.23442	1.5224e-45	1.27079	1.77e-46		Putative protein of unknown function; green fluorescent protein (GFP)-fusion protein localizes to the cytoplasm and nucleus; YCR090C is not an essential gene [Source:SGD;Acc:S000000686]
YCR092C	1.19647	1.94604e-22	1.22297	2.94e-23	MSH3	Mismatch repair protein; forms dimers with Msh2p that mediate repair of insertion or deletion mutations and removal of nonhomologous DNA ends
YCR093W	1.01485	4.40029e-19	1.09473	4.98e-22	CDC39	Component of the CCR4-NOT1 core complex; this complex has multiple roles in regulating mRNA levels including regulation of transcription and destabilizing mRNAs by deadenylation; basal transcription factor [Source:SGD;Acc:S000000689]
YCR094W	1.37219	4.67155e-87	1.40492	6.02e-90	CDC50	Endosomal protein that interacts with phospholipid flippase Drs2p; interaction with Cdc50p is essential for Drs2p catalytic activity; mutations affect cell polarity and polarized growth; similar to Lem3p; CDC50 has a paralog
YCR098C	1.1754	9.35629e-10	-1.95672	1.71e-28	GIT1	Plasma membrane permease; mediates uptake of glycerophosphoinositol and glycerophosphocholine as sources of the nutrients inositol and phosphate; expression and transport rate are regulated by phosphate and inositol availability [Source:SGD;Acc:S000000695]
YDR038C	1.06753	1.03475e-05	1.51375	2.71e-09	ENA5	Protein with similarity to P-type ATPase sodium pumps; member of the Na+ efflux ATPase family [Source:SGD;Acc:S000002445]
YDR040C	1.92503	3.38464e-19	1.50257	2.66e-12	ENA1	P-type ATPase sodium pump; involved in Na+ and Li+ efflux to allow salt tolerance [Source:SGD;Acc:S000002447]
YDR042C	1.2951	0.000435571	1.19723	0.00141823		Putative protein of unknown function; expression is increased in ssu72-ts69 mutant [Source:SGD;Acc:S000002449]
YDR119W-A	1.3483	5.19759e-09	1.5352	2.47e-11	COX26	Putative protein of unknown function; copurifies with respiratory chain supercomplexes composed of Complex III (ubiquinol-cytochrome c reductase) and Complex IV (cytochrome c oxidase) [Source:SGD;Acc:S000113555]
YDR218C	-1.96763	2.00417e-09	-1.67223	4.42e-07	SPR28	Sporulation-specific homolog of the CDC3/10/11/12 family of genes; meiotic septin expressed at high levels during meiotic divisions and ascospore formation; the yeast CDC3/10/11/12 family is a family of bud neck microfilament genes [Source:SGD;Acc:S000002626]
YDR317W	1.14327	1.34509e-06	2.03305	3.67e-17	HIM1	Protein of unknown function involved in DNA repair [Source:SGD;Acc:S000002725]
YDR343C	-8.58853	1.75013e-11	-13.0419	5.67e-26	HXT6	High-affinity glucose transporter; member of the major facilitator superfamily
YDR374C	2.7041	1.30034e-27	1.98655	2.96e-19	PHO92	Posttranscriptional regulator of phosphate metabolism; facilitates PHO4 mRNA degradation by interacting with Pop2p; regulates PHO4 mRNA stability by binding to PHO4's 3'UTR in a phosphate-dependent manner; contains highly conserved YTH (YT521-B Homology) domain that exhibits RNA-binding activity; functional homolog of human YTHDF2 [Source:SGD;Acc:S000002782]
YDR380W	-1.27282	4.9258e-09	-1.01898	4.08e-06	ARO10	Phenylpyruvate decarboxylase; catalyzes decarboxylation of phenylpyruvate to phenylacetaldehyde
YDR522C	2.60526	0.000135569	2.20089	0.000496705	SPS2	Protein expressed during sporulation; SPS2 has a paralog
YEL039C	2.65652	1.21042e-23	2.36108	1.54e-18	CYC7	Cytochrome c isoform 2
YEL070W	2.07941	9.49215e-18	1.28367	4.76e-08	DSF1	Putative mannitol dehydrogenase; deletion suppressor of mpt5 mutation; DSF1 has a paralog
YER011W	2.80248	2.52335e-10	1.50159	0.000290189	TIR1	Cell wall mannoprotein; expression is downregulated at acidic pH and induced by cold shock and anaerobiosis; abundance is increased in cells cultured without shaking; member of the Srp1p/Tip1p family of serine-alanine-rich proteins [Source:SGD;Acc:S000000813]
YER078W-A	-1.88248	6.22073e-07	-1.59722	3.02e-06		Putative protein of unknown function; identified by fungal homology and RT-PCR [Source:SGD;Acc:S000028546]
YER096W	2.37429	2.46311e-81	1.48524	1.17e-40	SHC1	Sporulation-specific activator of Chs3p (chitin synthase III); required for the synthesis of the chitosan layer of ascospores; transcriptionally induced at alkaline pH; SHC1 has a paralog
YER188W	1.68036	1.22218e-07	2.08486	3.13e-11		Dubious open reading frame; unlikely to encode a functional protein
YFL011W	3.7503	1.45674e-10	3.24403	5.27e-08	HXT10	Putative hexose transporter; expressed at low levels and expression is repressed by glucose [Source:SGD;Acc:S000001883]
YFL019C	2.04364	1.10474e-06	1.71155	3.18e-05		Dubious open reading frame; unlikely to encode a functional protein
YFL051C	-3.01439	1.71899e-10	-2.76814	2.88e-09		Putative protein of unknown function; YFL051C is not an essential gene [Source:SGD;Acc:S000001843]
YFL053W	1.97457	1.52338e-12	1.6167	2.04e-09	DAK2	Dihydroxyacetone kinase; required for detoxification of dihydroxyacetone (DHA); involved in stress adaptation [Source:SGD;Acc:S000001841]
YGL033W	1.7258	7.20505e-16	2.20556	2e-22	HOP2	Meiosis-specific protein that localizes to chromosomes;preventing synapsis between nonhomologous chromosomes and ensuring synapsis between homologs; complexes with Mnd1p to promote homolog pairing and meiotic double-strand break repair; contains a second intron at the 3' end; heterodimer of Hop2p-Mnd1p stimulates the activity of Dmc1p [Source:SGD;Acc:S000003001]
YGL205W	-2.05063	1.4855e-20	-2.40671	1.55e-28	POX1	Fatty-acyl coenzyme A oxidase; involved in the fatty acid beta-oxidation pathway; localized to the peroxisomal matrix [Source:SGD;Acc:S000003173]
YGL208W	-1.05055	1.08818e-09	-1.26914	3.79e-14	SIP2	One of three beta subunits of the Snf1 kinase complex; involved in the response to glucose starvation; null mutants exhibit accelerated aging; N-myristoylprotein localized to the cytoplasm and the plasma membrane; SIP2 has a paralog
YGR035C	1.12957	1.10276e-06	1.3484	1.17e-07		Putative protein of unknown function
YGR039W	-1.33488	5.2963e-17	-1.07108	1.05e-11		Dubious open reading frame; unlikely to encode a functional protein
YGR066C	2.87968	1.76887e-19	2.15302	2.08e-11		Putative protein of unknown function [Source:SGD;Acc:S000003298]
YGR138C	1.81374	1.32719e-33	1.43179	1.52e-21	TPO2	Polyamine transporter of the major facilitator superfamily; member of the 12-spanner drug:H(+) antiporter DHA1 family; specific for spermine; localizes to the plasma membrane; transcription of TPO2 is regulated by Haa1p; TPO2 has a paralog
YGR259C	-1.1185	4.89073e-06	-2.20919	6.97e-23		Dubious open reading frame; unlikely to encode a functional protein
YGR287C	2.22198	2.80174e-79	2.14023	1.48e-72	IMA1	Major isomaltase (alpha-1
YGR289C	1.77199	2.37778e-11	1.86707	1.83e-12	MAL11	High-affinity maltose transporter (alpha-glucoside transporter); inducible; encoded in the MAL1 complex locus; broad substrate specificity that includes maltotriose; required for isomaltose utilization [Source:SGD;Acc:S000003521]
YGR292W	2.16091	1.67223e-24	2.52394	8.15e-33	MAL12	Maltase (alpha-D-glucosidase); inducible protein involved in maltose catabolism; encoded in the MAL1 complex locus; hydrolyzes the disaccharides maltose
YHL024W	2.02847	4.96209e-16	1.38207	7.19e-08	RIM4	Putative RNA-binding protein; required for the expression of early and middle sporulation genes [Source:SGD;Acc:S000001016]
YHL042W	1.78827	4.40262e-10	1.84258	1.29e-10		Putative protein of unknown function; member of the DUP380 subfamily of conserved
YHL043W	3.26549	3.23384e-15	2.8119	1.47e-11	ECM34	Putative protein of unknown function; member of the DUP380 subfamily of conserved
YHL044W	3.15157	9.83722e-24	3.60436	5.22e-26		Putative integral membrane protein; member of DUP240 gene family; green fluorescent protein (GFP)-fusion protein localizes to the plasma membrane in a punctate pattern [Source:SGD;Acc:S000001036]
YHR033W	1.31065	4.46305e-25	1.7828	1.4e-45		Putative protein of unknown function; epitope-tagged protein localizes to the cytoplasm; YHR033W has a paralog
YHR048W	1.17244	7.69723e-25	1.24647	9.38e-28	YHK8	Presumed antiporter of the major facilitator superfamily; member of the 12-spanner drug:H(+) antiporter DHA1 family; expression of gene is up-regulated in cells exhibiting reduced susceptibility to azoles [Source:SGD;Acc:S000001090]
YHR071C-A	-1.2841	0.00507383	-1.15018	0.0176265		Dubious open reading frame; unlikely to encode a functional protein
YHR079C-A	4.22407	4.15077e-14	3.2939	4.07e-12	SAE3	Meiosis-specific protein involved in meiotic recombination; involved in DMC1-dependent meiotic recombination; forms heterodimer with Mei5p; proposed to be an assembly factor for Dmc1p [Source:SGD;Acc:S000001957]
YHR156C	-1.39408	6.9232e-17	-1.17706	3.95e-12	LIN1	Non-essential component of U5 snRNP; nuclear protein; physically interacts with Irr1p of cohesin complex; may link together proteins involved in chromosome segregation
YHR160C	2.56432	2.01445e-15	2.08113	5.49e-11	PEX18	Peroxin; required for targeting of peroxisomal matrix proteins containing PTS2; interacts with Pex7p; partially redundant with Pex21p; PEX18 has a paralog
YHR177W	1.26498	3.62653e-13	1.11325	2.34e-10		Putative transcription factor containing a WOPR domain; binds DNA in vitro; similar to C. albicans Wor1p transcription factor that regulates white-opaque switching; overexpression causes a cell cycle delay or arrest [Source:SGD;Acc:S000001220]
YHR182C-A	2.61031	3.63091e-09	1.92092	8.68e-07		Dubious open reading frame; unlikely to encode a functional protein
YIL011W	4.74192	2.24296e-228	4.12189	8.28e-195	TIR3	Cell wall mannoprotein; member of Srp1p/Tip1p family of serine-alanine-rich proteins; expressed under anaerobic conditions and required for anaerobic growth; TIR3 has a paralog
YIL013C	1.97785	2.65595e-64	1.6266	1.77e-46	PDR11	ATP-binding cassette (ABC) transporter; multidrug transporter involved in multiple drug resistance; mediates sterol uptake when sterol biosynthesis is compromised; regulated by Pdr1p; required for anaerobic growth; PDR11 has a paralog
YIL037C	-1.6223	0.000477815	-2.38844	5.49e-07	PRM2	Pheromone-regulated protein; predicted to have 4 transmembrane segments and a coiled coil domain; regulated by Ste12p; required for efficient nuclear fusion [Source:SGD;Acc:S000001299]
YIL071W-A	-1.73763	0.00204229	-1.58256	0.00527431		Dubious open reading frame; unlikely to encode a functional protein
YIL111W	1.05469	1.05785e-12	1.00801	2.45e-11	COX5B	Subunit Vb of cytochrome c oxidase; cytochrome c oxidase is the terminal member of the mitochondrial inner membrane electron transport chain; Cox5Bp is predominantly expressed during anaerobic growth while its isoform Va (Cox5Ap) is expressed during aerobic growth; COX5B has a paralog
YIL117C	-1.08705	8.03156e-34	-1.66134	5.58e-80	PRM5	Pheromone-regulated protein
YIR028W	-1.16254	0.000431873	-1.45952	1.57e-05	DAL4	Allantoin permease; expression sensitive to nitrogen catabolite repression and induced by allophanate
YJL043W	1.27127	5.78706e-06	1.23644	2.57e-05		Putative protein of unknown function; YJL043W is a non-essential gene [Source:SGD;Acc:S000003579]
YJL045W	1.09794	2.48392e-05	1.12741	1.3e-05		Minor succinate dehydrogenase isozyme; participates in oxidation of succinate and transfer of electrons to ubiquinone; induced during the diauxic shift in a Cat8p-dependent manner; YJL045W has a paralog
YJL133C-A	-2.07875	1.47322e-17	-1.40528	1.87e-08		Putative protein of unknown function; the authentic
YJL135W	2.70688	0.000106761	2.08033	0.00041883		Dubious open reading frame; unlikely to encode a functional protein
YJL191W	-1.08008	7.00115e-14	-1.23911	4.25e-18	RPS14B	Protein component of the small (40S) ribosomal subunit; required for ribosome assembly and 20S pre-rRNA processing; mutations confer cryptopleurine resistance; homologous to mammalian ribosomal protein S14 and bacterial S11; RPS14B has a paralog
YJL214W	2.18712	4.97375e-24	1.75313	6.11e-16	HXT8	Protein of unknown function with similarity to hexose transporters; expression is induced by low levels of glucose and repressed by high levels of glucose [Source:SGD;Acc:S000003750]
YJL215C	-1.67944	0.00130249	-1.56885	0.0023857		Dubious open reading frame; unlikely to encode a functional protein
YJL218W	1.31268	2.93308e-19	1.26143	1.67e-16		Putative acetyltransferase; similar to bacterial galactoside O-acetyltransferases; induced by oleate in an OAF1/PIP2-dependent manner; promoter contains an oleate response element consensus sequence; non-essential gene [Source:SGD;Acc:S000003754]
YJR020W	1.14623	1.87353e-05	1.19612	4.09e-06		Dubious open reading frame; unlikely to encode a functional protein
YJR047C	3.18209	1.17738e-16	2.14139	1.99e-08	ANB1	Translation elongation factor eIF-5A; previously thought to function in translation initiation; undergoes an essential hypusination modification; expressed under anaerobic conditions; ANB1 has a paralog
YKL015W	-1.0513	6.0458e-31	-1.11949	1.99e-35	PUT3	Transcriptional activator; binds specific gene recruitment sequences and is required for DNA zip code-mediated targeting of genes to nuclear periphery; regulates proline utilization genes
YKL131W	-1.81694	0.00324398	-1.56943	0.0199573		Dubious open reading frame; unlikely to encode a functional protein
YKL178C	-1.25554	8.58511e-05	-1.06663	0.00134134	STE3	Receptor for a factor pheromone; couples to MAP kinase cascade to mediate pheromone response; transcribed in alpha cells and required for mating by alpha cells
YKR009C	-1.15121	3.82305e-07	-1.24603	2.61e-08	FOX2	3-hydroxyacyl-CoA dehydrogenase and enoyl-CoA hydratase; multifunctional enzyme of the peroxisomal fatty acid beta-oxidation pathway [Source:SGD;Acc:S000001717]
YKR105C	2.65275	9.45352e-08	4.22658	6.83e-07	VBA5	Plasma membrane protein of the Major Facilitator Superfamily (MFS); involved in amino acid uptake and drug sensitivity; VBA5 has a paralog
YLL046C	2.27121	2.40076e-12	1.39811	3.31e-06	RNP1	Ribonucleoprotein that contains two RNA recognition motifs (RRM); RNP1 has a paralog
YLL061W	1.28044	1.93883e-05	2.24435	1.29e-14	MMP1	High-affinity S-methylmethionine permease; required for utilization of S-methylmethionine as a sulfur source; has similarity to S-adenosylmethionine permease Sam3p [Source:SGD;Acc:S000003984]
YLR142W	-1.06841	5.19419e-05	-1.05819	5.49e-05	PUT1	Proline oxidase; nuclear-encoded mitochondrial protein involved in utilization of proline as sole nitrogen source; PUT1 transcription is induced by Put3p in the presence of proline and the absence of a preferred nitrogen source [Source:SGD;Acc:S000004132]
YLR235C	-4.01468	0.00804356	-2.37379	0.0158447		Dubious open reading frame; unlikely to encode a functional protein
YLR284C	-1.12073	5.52488e-13	-1.32043	3.87e-18	ECI1	Peroxisomal delta3
YLR307C-A	1.89737	0.000140488	2.42915	8.44e-07		Putative protein of unknown function [Source:SGD;Acc:S000028525]
YLR307W	1.28105	0.00972208	1.52214	0.00191234	CDA1	Chitin deacetylase; together with Cda2p involved in the biosynthesis ascospore wall component
YLR463C	3.23227	2.28315e-08	1.35049	0.0157243		Dubious open reading frame; unlikely to encode a functional protein
YML054C-A	4.71495	0.00119821	1.67684	0.0267421		Putative protein of unknown function [Source:SGD;Acc:S000028573]
YML058W-A	4.21574	6.94669e-258	3.51463	4.18e-233	HUG1	Protein involved in the Mec1p-mediated checkpoint pathway; transcription is induced by DNA damage; protein abundance increases in response to DNA replication stress [Source:SGD;Acc:S000007472]
YML123C	-4.84964	2.88903e-55	-8.25117	5.62e-156	PHO84	High-affinity inorganic phosphate (Pi) transporter; also low-affinity manganese transporter; regulated by Pho4p and Spt7p; mutation confers resistance to arsenate; exit from the ER during maturation requires Pho86p; cells overexpressing Pho84p accumulate heavy metals but do not develop symptoms of metal toxicity [Source:SGD;Acc:S000004592]
YML131W	1.67152	1.53352e-46	2.62693	1.15e-108		Protein of unknown function; similar to medium chain dehydrogenase/reductases; expression induced by stresses including osmotic shock
YMR101C	1.89977	3.41632e-05	1.9795	7.29e-06	SRT1	Cis-prenyltransferase; involved in synthesis of long-chain dolichols (19-22 isoprene units; as opposed to Rer2p which synthesizes shorter-chain dolichols); localizes to lipid bodies; transcription is induced during stationary phase [Source:SGD;Acc:S000004707]
YMR107W	-2.12639	1.0168e-05	-2.14197	7.7e-06	SPG4	Protein required for high temperature survival during stationary phase; not required for growth on nonfermentable carbon sources [Source:SGD;Acc:S000004713]
YMR206W	1.1436	0.000322497	1.27461	6.22e-05		Putative protein of unknown function; not an essential gene; YMR206W has a paralog
YMR244W	-1.0472	0.0477788	-2.62251	1.84e-08		Putative protein of unknown function [Source:SGD;Acc:S000004858]
YMR317W	-1.33036	3.4026e-05	-1.10193	0.000427194		Putative protein of unknown function; has some similarity to sialidase from Trypanosoma; YMR317W is not an essential gene [Source:SGD;Acc:S000004936]
YMR321C	2.30587	4.96057e-07	2.26136	1.59e-07		Putative protein of unknown function; proposed to be a palmitoylated membrane protein; YMR321C has a paralog
YMR322C	1.69722	7.98251e-20	1.63603	1.68e-18	SNO4	Possible chaperone and cysteine protease; required for transcriptional reprogramming during the diauxic shift and for survival in stationary phase; similar to bacterial Hsp31 and yeast Hsp31p
YMR323W	1.23599	3.08721e-08	1.56284	1.44e-12	ERR3	Enolase
YNL141W	1.20774	5.64232e-05	1.16818	0.000106372	AAH1	Adenine deaminase (adenine aminohydrolase); converts adenine to hypoxanthine; involved in purine salvage; transcriptionally regulated by nutrient levels and growth phase; Aah1p degraded upon entry into quiescence via SCF and the proteasome [Source:SGD;Acc:S000005085]
YNL196C	3.04539	6.10431e-18	2.63231	6.84e-17	SLZ1	Sporulation-specific protein with a leucine zipper motif; subunit of the MIS complex which controls mRNA methylation during during the induction of sporulation [Source:SGD;Acc:S000005140]
YNR064C	1.82423	4.2658e-13	1.96275	2.74e-16		Epoxide hydrolase; member of the alpha/beta hydrolase fold family; may have a role in detoxification of epoxides [Source:SGD;Acc:S000005347]
YNR073C	2.02996	2.12185e-26	1.04537	5.47e-09		Putative mannitol dehydrogenase; YNR073C has a paralog
YOL002C	-1.1756	5.77272e-12	-1.15162	1.64e-11	IZH2	Plasma membrane receptor for plant antifungal protein
YOL104C	2.60124	4.07397e-08	1.45314	0.00186428	NDJ1	Meiosis-specific telomere protein; required for bouquet formation
YOL152W	1.54353	1.41912e-08	1.13416	5.53e-05	FRE7	Putative ferric reductase with similarity to Fre2p; expression induced by low copper levels [Source:SGD;Acc:S000005512]
YOL155C	1.47118	1.18734e-14	1.07335	3.72e-08	HPF1	Haze-protective mannoprotein; reduces the particle size of aggregated proteins in white wines [Source:SGD;Acc:S000005515]
YOL157C	1.26897	7.28068e-18	1.1218	6.74e-14	IMA2	Isomaltase (alpha-1
YOL160W	2.50671	1.90159e-11	3.17604	1.12e-13		Dubious open reading frame; unlikely to encode a functional protein
YOL163W	1.23265	0.000713265	1.25567	0.000514706		Putative protein of unknown function; member of the Dal5p subfamily of the major facilitator family [Source:SGD;Acc:S000005523]
YOL164W	1.26942	0.0353639	1.43926	0.0163005	BDS1	Bacterially-derived sulfatase; required for use of alkyl- and aryl-sulfates as sulfur sources [Source:SGD;Acc:S000005524]
YOR012W	1.46626	2.64012e-08	1.39147	1.45e-07		Putative protein of unknown function [Source:SGD;Acc:S000005538]
YOR032C	2.71677	1.32835e-24	1.31503	4.32e-08	HMS1	bHLH protein with similarity to myc-family transcription factors; overexpression confers hyperfilamentous growth and suppresses the pseudohyphal filamentation defect of a diploid mep1 mep2 homozygous null mutant [Source:SGD;Acc:S000005558]
YOR049C	1.17657	0.0466627	2.22392	0.000169994	RSB1	Suppressor of sphingoid LCB sensitivity of an LCB-lyase mutation; putative integral membrane transporter or flippase that may transport long chain bases (LCBs) from the cytoplasmic side toward the extracytoplasmic side of the membrane [Source:SGD;Acc:S000005575]
YOR161W-A	-1.07459	0.00862194	-1.50195	2.37e-05		Protein of unknown function; identified by gene-trapping
YOR273C	-1.32039	7.82398e-26	-1.4456	4.74e-31	TPO4	Polyamine transporter of the major facilitator superfamily; member of the 12-spanner drug:H(+) antiporter DHA1 family; recognizes spermine
YOR313C	-1.13729	2.03291e-05	-1.47855	7.19e-09	SPS4	Protein whose expression is induced during sporulation; not required for sporulation; heterologous expression in E. coli induces the SOS response that senses DNA damage [Source:SGD;Acc:S000005840]
YOR333C	-1.41805	0.047832	-2.49661	4.88e-06		Dubious open reading frame; unlikely to encode a functional protein
YOR348C	1.45542	1.94974e-09	1.33857	3.54e-08	PUT4	Proline permease; required for high-affinity transport of proline; also transports the toxic proline analog azetidine-2-carboxylate (AzC); PUT4 transcription is repressed in ammonia-grown cells [Source:SGD;Acc:S000005875]
YOR388C	1.42871	9.74458e-11	1.56048	5.21e-12	FDH1	NAD(+)-dependent formate dehydrogenase; may protect cells from exogenous formate [Source:SGD;Acc:S000005915]
YOR391C	1.3808	0.000450213	1.99832	5.94e-07	HSP33	Possible chaperone and cysteine protease; required for transcriptional reprogramming during the diauxic shift and for survival in stationary phase; similar to E. coli Hsp31 and S. cerevisiae Hsp31p
YPL156C	-1.98126	2.04116e-58	-1.16433	2.33e-21	PRM4	Pheromone-regulated protein proposed to be involved in mating; predicted to have 1 transmembrane segment; transcriptionally regulated by Ste12p during mating and by Cat8p during the diauxic shift [Source:SGD;Acc:S000006077]
YPL165C	4.09781	2.69562e-06	3.82888	1.4e-06	SET6	SET domain protein of unknown function; deletion heterozygote is sensitive to compounds that target ergosterol biosynthesis
YPL192C	1.98762	4.22857e-06	1.24434	0.003299	PRM3	Protein required for nuclear envelope fusion during karyogamy; pheromone-regulated; localizes to the outer face of the nuclear membrane; interacts with Kar5p at the spindle pole body [Source:SGD;Acc:S000006113]
YPL265W	-1.51388	0.000512521	-1.45093	0.000986925	DIP5	Dicarboxylic amino acid permease; mediates high-affinity and high-capacity transport of L-glutamate and L-aspartate; also a transporter for Gln
YPR015C	1.69786	2.07039e-22	1.23757	5.13e-13		Putative protein of unknown function; overexpression causes a cell cycle delay or arrest [Source:SGD;Acc:S000006219]
YPR027C	2.43108	6.80043e-08	2.61381	3.76e-08		Putative protein of unknown function [Source:SGD;Acc:S000006231]
YPR036W-A	-1.44872	2.11039e-13	-1.20188	1.94e-09	SPO24	Small (67 amino acids) protein involved in sporulation; localizes to the prospore membrane; phosphorylated during meiosis; a longer

## Sheet: HA.Nan vs LA.Nan
Except common significantly differentially expressed genes, the genes are only significant in HA.Nan vs LA.Nan.
p-adj < 0.05 and abs (log2 fold change) > 1
	HA.Nan vs LA.Nan
Systematic name	log2 fold change	p-adj	Standard name	Gene description
tK(UUU)G2	-4.73333	0.00533632		Lysine tRNA (tRNA-Lys)
YBR116C	-4.63088	0.00440774		Dubious open reading frame; unlikely to encode a functional protein
tS(AGA)B	-4.03683	0.0405589		Serine tRNA (tRNA-Ser)
tN(GUU)F	-3.855	0.0175746		Asparagine tRNA (tRNA-Asn)
tG(GCC)O2	-3.76465	0.0259338	SUF17	Glycine tRNA (tRNA-Gly)
tF(GAA)N	-3.67932	0.0263469		Phenylalanine tRNA (tRNA-Phe)
tI(AAU)I2	-3.11227	0.0371949		Isoleucine tRNA (tRNA-Ile)
YGL118C	-2.74766	0.0210287		Dubious open reading frame; unlikely to encode a functional protein
snR13	-2.71851	0.00107417		C/D box small nucleolar RNA (snoRNA); guides 2'-O-methylation of large subunit (LSU) rRNA at positions A2280 and A2281 [Source:SGD;Acc:S000006498]
YFL002W-A	-2.60854	0.0484294		Retrotransposon TYA Gag and TYB Pol genes; transcribed/translated as one unit; polyprotein is processed to make a nucleocapsid-like protein (Gag)
tD(GUC)G2	-2.45216	0.00960754		Aspartate tRNA (tRNA-Asp)
YPR137C-B	-2.45197	0.00137586		Retrotransposon TYA Gag and TYB Pol genes; transcribed/translated as one unit; polyprotein is processed to make a nucleocapsid-like protein (Gag)
YOL013W-A	-2.24618	0.0316813		Putative protein of unknown function; identified by SAGE [Source:SGD;Acc:S000028811]
tS(UGA)E	-2.12863	0.0356405	SUP19	Serine tRNA (tRNA-Ser)
tN(GUU)N1	-2.10468	1.47251e-10		Asparagine tRNA (tRNA-Asn)
tS(AGA)D2	-2.07034	0.0206828		Serine tRNA (tRNA-Ser)
tE(UUC)B	-2.00341	0.00909296		Glutamate tRNA (tRNA-Glu)
tR(UCU)G3	-1.95483	0.0184868		Arginine tRNA (tRNA-Arg)
YER138C	-1.92016	2.61066e-07		Retrotransposon TYA Gag and TYB Pol genes; transcribed/translated as one unit; polyprotein is processed to make a nucleocapsid-like protein (Gag)
YKL102C	-1.91983	0.0193429		Dubious open reading frame unlikely to encode a functional protein; deletion confers sensitivity to citric acid; predicted protein would include a thiol-disulfide oxidoreductase active site [Source:SGD;Acc:S000001585]
YMR050C	-1.84073	0.00974142		Retrotransposon TYA Gag and TYB Pol genes; transcribed/translated as one unit; polyprotein is processed to make a nucleocapsid-like protein (Gag)
snR48	-1.81772	0.0489898		C/D box small nucleolar RNA (snoRNA); guides 2'-O-methylation of large subunit (LSU) rRNA at positions G2791 and G2793 [Source:SGD;Acc:S000006440]
YER160C	-1.80922	1.74703e-07		Retrotransposon TYA Gag and TYB Pol genes; transcribed/translated as one unit; polyprotein is processed to make a nucleocapsid-like protein (Gag)
tR(UCU)G2	-1.76873	0.0456523		Arginine tRNA (tRNA-Arg)
YBR182C-A	-1.73403	0.0392851		Putative protein of unknown function; identified by gene-trapping
tN(GUU)P	-1.71955	4.30013e-07		Asparagine tRNA (tRNA-Asn)
YLL020C	-1.7181	0.0280321		Dubious open reading frame; unlikely to encode a functional protein
YBL005W-B	-1.71754	0.0172891		Retrotransposon TYA Gag and TYB Pol genes; transcribed/translated as one unit; polyprotein is processed to make a nucleocapsid-like protein (Gag)
YOR193W	-1.68404	1.36827e-42	PEX27	Peripheral peroxisomal membrane protein; involved in controlling peroxisome size and number
YLR466C-B	-1.61693	0.0298756		Dubious open reading frame; unlikely to encode a functional protein
YDR098C-B	-1.57621	3.96541e-18		Retrotransposon TYA Gag and TYB Pol genes; transcribed/translated as one unit; polyprotein is processed to make a nucleocapsid-like protein (Gag)
tV(AAC)O	-1.57074	0.0315791		Valine tRNA (tRNA-Val)
YJR079W	-1.56591	0.00398986		Putative protein of unknown function; mutation results in impaired mitochondrial respiration [Source:SGD;Acc:S000003840]
YNR060W	-1.53086	1.1776e-15	FRE4	Ferric reductase; reduces a specific subset of siderophore-bound iron prior to uptake by transporters; expression induced by low iron levels [Source:SGD;Acc:S000005343]
tD(GUC)O	-1.50161	0.0448929		Aspartate tRNA (tRNA-Asp)
YGR038C-B	-1.45496	0.0474271		Retrotransposon TYA Gag and TYB Pol genes; transcribed/translated as one unit; polyprotein is processed to make a nucleocapsid-like protein (Gag)
snR68	-1.43967	7.55597e-05		C/D box small nucleolar RNA (snoRNA); guides 2'-O-methylation of large subunit (LSU) rRNA at position A2640 [Source:SGD;Acc:S000006459]
YML045W	-1.40914	0.0128857		Retrotransposon TYA Gag and TYB Pol genes; transcribed/translated as one unit; polyprotein is processed to make a nucleocapsid-like protein (Gag)
YML047C	-1.3727	0.0155158	PRM6	Potassium transporter that mediates K+ influx; activates high-affinity Ca2+ influx system (HACS) during mating pheromone response; expression up-regulated in response to alpha factor; regulated by Ste12p during mating; localized to sites of polarized growth; member of a fungal-specific gene family; PRM6 has a paralog
YOR120W	-1.36219	5.81674e-08	GCY1	Glycerol dehydrogenase; involved in an alternative pathway for glycerol catabolism used under microaerobic conditions; also has mRNA binding activity; member of the aldo-keto reductase (AKR) family; protein abundance increases in response to DNA replication stress; GCY1 has a paralog
YDR316W-B	-1.35755	0.00224241		Retrotransposon TYA Gag and TYB Pol genes; transcribed/translated as one unit; polyprotein is processed to make a nucleocapsid-like protein (Gag)
YLR267W	-1.31965	3.6303e-11	BOP2	Protein of unknown function [Source:SGD;Acc:S000004257]
YHR094C	-1.31312	5.78097e-21	HXT1	Low-affinity glucose transporter of the major facilitator superfamily; expression is induced by Hxk2p in the presence of glucose and repressed by Rgt1p when glucose is limiting; HXT1 has a paralog
snR83	-1.29989	0.000171436		H/ACA box small nucleolar RNA (snoRNA); guides pseudouridylation of small subunit (SSU) rRNA at positions U1290 and U1415 [Source:SGD;Acc:S000028468]
YMR316W	-1.28188	3.52846e-14	DIA1	Protein of unknown function; involved in invasive and pseudohyphal growth; green fluorescent protein (GFP)-fusion protein localizes to the cytoplasm in a punctate pattern [Source:SGD;Acc:S000004935]
YDR261C-D	-1.25885	3.33027e-18		Retrotransposon TYA Gag and TYB Pol genes; in YDRCTY1-3 TYB is mutant and probably non-functional [Source:SGD;Acc:S000007395]
snR62	-1.25489	0.00529492		C/D box small nucleolar RNA (snoRNA); guides 2'-O-methylation of large subunit (LSU) rRNA at position U1888 [Source:SGD;Acc:S000006453]
YPL062W	-1.25192	0.0083823		Dubious open reading frame; unlikely to encode a functional protein
YER053C-A	-1.23704	6.25255e-10		Protein of unknown function; green fluorescent protein (GFP)-fusion protein localizes to the endoplasmic reticulum; protein abundance increases in response to DNA replication stress [Source:SGD;Acc:S000007523]
tW(CCA)P	-1.22737	0.000453641		Tryptophan tRNA (tRNA-Trp)
tF(GAA)P1	-1.22494	0.0410743		Phenylalanine tRNA (tRNA-Phe)
YOR034C-A	-1.22487	0.00313812		Putative protein of unknown function; identified by expression profiling and mass spectrometry [Source:SGD;Acc:S000028856]
YGR027W-B	-1.21871	0.000139613		Retrotransposon TYA Gag and TYB Pol genes; transcribed/translated as one unit; polyprotein is processed to make a nucleocapsid-like protein (Gag)
YNL284C-B	-1.2051	4.54224e-20		Retrotransposon TYA Gag and TYB Pol genes; transcribed/translated as one unit; polyprotein is processed to make a nucleocapsid-like protein (Gag)
YBR047W	-1.20162	3.4559e-13	FMP23	Putative protein of unknown function; proposed to be involved in iron or copper homeostasis; the authentic
YBR085C-A	-1.19232	3.50597e-08		Protein of unknown function; green fluorescent protein (GFP)-fusion protein localizes to the cytoplasm and to the nucleus; protein abundance increases in response to DNA replication stress [Source:SGD;Acc:S000007522]
YER015W	-1.17367	2.41315e-08	FAA2	Medium chain fatty acyl-CoA synthetase; activates imported fatty acids; accepts a wide range of fatty acid chain lengths with a preference for medium chains
YOR192C-C	-1.13833	0.000123204		Putative protein of unknown function; identified by expression profiling and mass spectrometry [Source:SGD;Acc:S000028857]
snR42	-1.12748	5.69897e-05		H/ACA box small nucleolar RNA (snoRNA); guides pseudouridylation of large subunit (LSU) rRNA at position U2975 [Source:SGD;Acc:S000006502]
snR37	-1.11979	0.00551497		H/ACA box small nucleolar RNA (snoRNA); guides pseudouridylation of large subunit (LSU) rRNA at position U2944 [Source:SGD;Acc:S000006501]
YGR146C	-1.11852	2.41315e-08	ECL1	Protein of unknown function; mitochondrial-dependent role in the extension of chronological lifespan; overexpression increases oxygen consumption and respiratory activity while deletion results in reduced oxygen consumption under conditions of caloric restriction; induced by iron homeostasis transcription factor Aft2p; multicopy suppressor of temperature sensitive hsf1 mutant; induced by treatmen…
YKL065W-A	-1.11669	0.022959		Putative protein of unknown function [Source:SGD;Acc:S000113563]
YFR020W	-1.11547	3.8316e-63		Protein of unknown function; mRNA identified as translated by ribosome profiling data [Source:SGD;Acc:S000001916]
YDR256C	-1.11137	0.000798486	CTA1	Catalase A; breaks down hydrogen peroxide in the peroxisomal matrix formed by acyl-CoA oxidase (Pox1p) during fatty acid beta-oxidation [Source:SGD;Acc:S000002664]
YMR173W-A	-1.10613	0.000245334		Dubious open reading frame; unlikely to encode a functional protein
YKL109W	-1.1036	1.61624e-16	HAP4	Transcription factor; subunit of the heme-activated
YMR303C	-1.10344	0.0040551	ADH2	Glucose-repressible alcohol dehydrogenase II; catalyzes the conversion of ethanol to acetaldehyde; involved in the production of certain carboxylate esters; regulated by ADR1 [Source:SGD;Acc:S000004918]
YBL048W	-1.09596	1.67247e-05	RRT1	Protein of unknown function; identified in a screen for mutants with increased levels of rDNA transcription; dubious open reading frame unlikely to encode a protein
YJL116C	-1.0701	2.81689e-09	NCA3	Protein involved in mitochondrion organization; functions with Nca2p to regulate mitochondrial expression of subunits 6 (Atp6p) and 8 (Atp8p) of the Fo-F1 ATP synthase; member of the SUN family; expression induced in cells treated with the mycotoxin patulin; NCA3 has a paralog
YLR010C	-1.06925	5.89469e-14	TEN1	Protein that regulates telomeric length; protects telomeric ends in a complex with Cdc13p and Stn1p; similar to human Ten1 which is critical for the telomeric function of the CST (Cdc13p-Stn1p-Ten1p) complex [Source:SGD;Acc:S000004000]
YBR099C	-1.05727	0.000406428		Dubious open reading frame; unlikely to encode a functional protein
YHR071W	-1.04507	4.44499e-16	PCL5	Cyclin; interacts with and phosphorylated by Pho85p cyclin-dependent kinase (Cdk)
YOR302W	-1.03612	4.13143e-05		CPA1 uORF; Arginine attenuator peptide
SRG1	-1.03461	7.27667e-06		Non-protein-coding RNA that regulates the transcription of SER3; expression of SRG1 RNA represses expression of its neighboring gene SER3 via a transcription-interference mechanism [Source:SGD;Acc:S000029010]
YHR214C-B	-1.02846	4.10946e-11		Retrotransposon TYA Gag and TYB Pol genes; transcribed/translated as one unit; polyprotein is processed to make a nucleocapsid-like protein (Gag)
YDR261W-B	-1.02393	4.16765e-08		Retrotransposon TYA Gag and TYB Pol genes; transcribed/translated as one unit; polyprotein is processed to make a nucleocapsid-like protein (Gag)
YJL088W	-1.02306	0.000340646	ARG3	Ornithine carbamoyltransferase; also known as carbamoylphosphate:L-ornithine carbamoyltransferase; catalyzes the biosynthesis of the arginine precursor citrulline [Source:SGD;Acc:S000003624]
21S_rRNA	-1.02107	0.000551451		Mitochondrial 21S rRNA; intron encodes the I-SceI DNA endonuclease [Source:SGD;Acc:S000007288]
YCL049C	1.00111	8.08572e-18		Protein of unknown function; localizes to membrane fraction; YCL049C is not an essential gene [Source:SGD;Acc:S000000554]
YCL009C	1.00366	1.14025e-15	ILV6	Regulatory subunit of acetolactate synthase; acetolactate synthase catalyzes the first step of branched-chain amino acid biosynthesis; enhances activity of the Ilv2p catalytic subunit
YMR189W	1.00742	1.7203e-20	GCV2	P subunit of the mitochondrial glycine decarboxylase complex; glycine decarboxylase is required for the catabolism of glycine to 5
YMR120C	1.01157	1.80399e-08	ADE17	Enzyme of 'de novo' purine biosynthesis; contains both 5-aminoimidazole-4-carboxamide ribonucleotide transformylase and inosine monophosphate cyclohydrolase activities; ADE17 has a paralog
YCL005W	1.02126	7.21869e-33	LDB16	Protein of unknown function; null mutants have decreased net negative cell surface charge; GFP-fusion protein expression is induced in response to the DNA-damaging agent MMS; native protein is detected in purified mitochondria [Source:SGD;Acc:S000000511]
YNL014W	1.02517	6.52018e-21	HEF3	Translational elongation factor EF-3; member of the ABC superfamily; stimulates EF-1 alpha-dependent binding of aminoacyl-tRNA by the ribosome; normally expressed in zinc deficient cells; HEF3 has a paralog
YAL037C-B	1.02544	0.0125665		Dubious open reading frame; unlikely to encode a functional protein
YGL102C	1.02749	0.00083252		Dubious open reading frame unlikely to encode a functional protein; overlaps 3' end of essential RPL28 gene encoding a large subunit ribosomal protein [Source:SGD;Acc:S000003070]
YKR106W	1.02843	0.00602892	GEX2	Proton:glutathione antiporter; localized to the vacuolar and plasma membranes; expressed at a very low level; potential role in resistance to oxidative stress and modulation of the PKA pathway; GEX2 has a paralog
YCL001W	1.03167	1.32479e-46	RER1	Protein involved in retention of membrane proteins; including Sec12p
YDR281C	1.03244	0.00492929	PHM6	Protein of unknown function; expression is regulated by phosphate levels [Source:SGD;Acc:S000002689]
YDL227C	1.03451	3.03577e-10	HO	Site-specific endonuclease; required for gene conversion at the MAT locus (homothallic switching) through the generation of a ds DNA break; expression restricted to mother cells in late G1 as controlled by Swi4p-Swi6p
YEL034C-A	1.03701	0.000431873		Dubious open reading frame; unlikely to encode a functional protein
YFL066C	1.0373	0.0121426		Helicase-like protein encoded within the telomeric Y' element; induced by treatment with 8-methoxypsoralen and UVA irradiation [Source:SGD;Acc:S000001828]
YCL016C	1.03978	2.09354e-32	DCC1	Subunit of a complex with Ctf8p and Ctf18p; shares some components with Replication Factor C; required for sister chromatid cohesion and telomere length maintenance [Source:SGD;Acc:S000000521]
YCL039W	1.04028	5.14928e-22	GID7	Subunit of GID Complex that binds directly to central component Vid30p; GID complex is involved in proteasome-dependent catabolite inactivation of fructose-1
YCL059C	1.04353	6.13388e-06	KRR1	Nucleolar protein required for rRNA synthesis and ribosomal assembly; required for the synthesis of 18S rRNA and for the assembly of 40S ribosomal subunit; essential gene [Source:SGD;Acc:S000000564]
YFL059W	1.05215	0.00015094	SNZ3	Member of a stationary phase-induced gene family; expressed in the presence of galactose; transcription of SNZ3 is induced prior to diauxic shift
YCR006C	1.05312	4.47617e-06		Dubious open reading frame; unlikely to encode a functional protein
YBR240C	1.05431	5.66855e-09	THI2	Transcriptional activator of thiamine biosynthetic genes; interacts with regulatory factor Thi3p to control expression of thiamine biosynthetic genes with respect to thiamine availability; acts together with Pdc2p to respond to thiaminediphosphate demand
YEL073C	1.06871	2.46413e-06		Putative protein of unknown function; located adjacent to ARS503 and the telomere on the left arm of chromosome V; regulated by inositol/choline [Source:SGD;Acc:S000000799]
YGL125W	1.07703	0.0282911	MET13	Major isozyme of methylenetetrahydrofolate reductase; catalyzes the reduction of 5
YKL147C	1.0819	0.0484294		Dubious open reading frame; unlikely to encode a functional protein
YCR044C	1.0901	2.69026e-20	PER1	Protein of the endoplasmic reticulum; required for GPI-phospholipase A2 activity that remodels the GPI anchor as a prerequisite for association of GPI-anchored proteins with lipid rafts; functionally complemented by human ortholog PERLD1 [Source:SGD;Acc:S000000640]
YCL011C	1.09385	8.94127e-45	GBP2	Poly(A+) RNA-binding protein; key surveillance factor for the selective export of spliced mRNAs from the nucleus to the cytoplasm; preference for intron-containing genes; similar to Npl3p; also binds single-stranded telomeric repeat sequence in vitro; relocalizes to the cytosol in response to hypoxia; GBP2 has a paralog
YCR048W	1.09721	3.4675e-15	ARE1	Acyl-CoA:sterol acyltransferase; endoplasmic reticulum enzyme that contributes the major sterol esterification activity in the absence of oxygen; ARE1 has a paralog
YCL017C	1.10313	6.78673e-79	NFS1	Cysteine desulfurase; involved in iron-sulfur cluster (Fe/S) biogenesis and in thio-modification of mitochondrial and cytoplasmic tRNAs; essential protein located predominantly in mitochondria [Source:SGD;Acc:S000000522]
YCR091W	1.11159	1.37102e-07	KIN82	Putative serine/threonine protein kinase; implicated in the regulation of phospholipid asymmetry through the activation of phospholipid translocases (flippases) Lem3p-Dnf1p/Dnf2p; KIN82 has a paralog
YBR201C-A	1.1273	4.97693e-08		Putative protein of unknown function [Source:SGD;Acc:S000087085]
YPR007C	1.14008	9.09614e-14	REC8	Meiosis-specific component of sister chromatid cohesion complex; maintains cohesion between sister chromatids during meiosis I; maintains cohesion between centromeres of sister chromatids until meiosis II; independent of its role in sister chromatid cohesion
YPL142C	1.14336	0.0102296		Dubious open reading frame; unlikely to encode a functional protein
YPR204W	1.14472	0.000136229		DNA helicase encoded within the telomeric Y' element; Y' -helicase protein 1 [Source:SGD;Acc:S000006408]
YJL194W	1.14573	2.00922e-24	CDC6	Essential ATP-binding protein required for DNA replication; component of the pre-replicative complex (pre-RC) which requires ORC to associate with chromatin and is in turn required for Mcm2-7p DNA association; homologous to S. pombe Cdc18p; relocalizes from nucleus to cytoplasm upon DNA replication stress [Source:SGD;Acc:S000003730]
YAR073W	1.1486	0.00049714	IMD1	Nonfunctional protein with homology to IMP dehydrogenase; blocked reading frame
YMR017W	1.14878	1.05229e-12	SPO20	Meiosis-specific subunit of the t-SNARE complex; required for prospore membrane formation during sporulation; similar to but not functionally redundant with Sec9p; SNAP-25 homolog [Source:SGD;Acc:S000004619]
YKL153W	1.1611	0.0043459		Dubious open reading frame; unlikely to encode a functional protein
YJL157C	1.16582	5.88935e-26	FAR1	CDK inhibitor and nuclear anchor; during the cell cycle Far1p sequesters the GEF Cdc24p in the nucleus; phosphorylation by Cdc28p-Cln results in SCFCdc4 complex-mediated ubiquitin-dependent degradation
YGL081W	1.16861	6.16438e-08		Putative protein of unknown function; non-essential gene; interacts genetically with CHS5
YBR051W	1.17113	0.0406776		Dubious open reading frame; unlikely to encode a functional protein
YCL048W	1.17227	0.00214108	SPS22	Protein of unknown function; SPS22 has a paralog
YFR036W-A	1.17671	0.0145219		Dubious open reading frame; unlikely to encode a functional protein
YAL044C	1.1808	8.57726e-34	GCV3	H subunit of the mitochondrial glycine decarboxylase complex; glycine decarboxylase is required for the catabolism of glycine to 5
YCL010C	1.18685	4.43877e-13	SGF29	Component of the HAT/Core module of the SAGA
YDR524W-C	1.19564	0.039977		Putative protein of unknown function; small ORF identified by SAGE; deletion strains are moderately sensitive to the radiomimetic drug bleomycin [Source:SGD;Acc:S000028740]
YOR178C	1.19897	5.78706e-06	GAC1	Regulatory subunit for Glc7p type-1 protein phosphatase (PP1); tethers Glc7p to Gsy2p glycogen synthase
YOR135C	1.19993	0.0491408	IRC14	Dubious open reading frame; unlikely to encode a functional protein
YOR331C	1.20633	0.0134912		Dubious open reading frame; unlikely to encode a functional protein
YBR085W	1.21569	6.30774e-06	AAC3	Mitochondrial inner membrane ADP/ATP translocator; exchanges cytosolic ADP for mitochondrially synthesized ATP; expressed under anaerobic conditions; similar to Aac1p; has roles in maintenance of viability and in respiration; AAC3 has a paralog
YCL051W	1.22142	9.94831e-71	LRE1	Protein involved in control of cell wall structure and stress response; direct inhibitor of the nuclear Dbf2 related (NDR) kinase Cbk1p-Mob2p; overproduction confers resistance to cell-wall degrading enzymes; exhibits genetic interactions with genes involved in the cell wall integrity pathway; LRE1 has a paralog
YLR237W	1.22728	1.57272e-17	THI7	Plasma membrane transporter responsible for the uptake of thiamine; contributes to uptake of 5-aminoimidazole-4-carboxamide-1-beta-D-ribofuranoside (acadesine); member of the major facilitator superfamily of transporters; mutation of human ortholog causes thiamine-responsive megaloblastic anemia [Source:SGD;Acc:S000004227]
YIL113W	1.22771	1.33146e-08	SDP1	Stress-inducible dual-specificity MAP kinase phosphatase; negatively regulates Slt2p MAP kinase by direct dephosphorylation
YJL028W	1.23411	0.0155391		Protein of unknown function; may interact with ribosomes
YER067C-A	1.24432	0.0418056		Dubious open reading frame; unlikely to encode a functional protein
YGL258W-A	1.25377	0.00417706		Putative protein of unknown function [Source:SGD;Acc:S000007607]
YCR034W	1.2548	1.21505e-27	ELO2	Fatty acid elongase
YDL218W	1.25964	3.04262e-06		Putative protein of unknown function; YDL218W transcription is regulated by Azf1p and induced by starvation and aerobic conditions; expression also induced in cells treated with the mycotoxin patulin [Source:SGD;Acc:S000002377]
YKL097C	1.26762	0.00035788		Dubious open reading frame; unlikely to encode a functional protein
YFL058W	1.27669	1.21542e-05	THI5	Protein involved in synthesis of the thiamine precursor HMP; member of a subtelomeric gene family including THI5
YCR102C	1.27706	1.45381e-19		Putative protein of unknown function; involved in copper metabolism; similar to C. carbonum toxD gene; member of the quinone oxidoreductase family [Source:SGD;Acc:S000000699]
YGL259W	1.29191	0.00142059	YPS5	Protein with similarity to GPI-anchored aspartic proteases; such proteases are Yap1p and Yap3p [Source:SGD;Acc:S000003228]
YCR052W	1.31643	4.9621e-64	RSC6	Component of the RSC chromatin remodeling complex; essential for mitotic growth; RSC6 has a paralog
snR43	1.31671	8.64779e-09		H/ACA box small nucleolar RNA (snoRNA); guides pseudouridylation of large subunit (LSU) rRNA at position U966 and of 5.8S rRNA at position 73 [Source:SGD;Acc:S000006503]
YLR339C	1.32867	0.017157		Dubious open reading frame; unlikely to encode a functional protein
YDR297W	1.35096	6.04547e-74	SUR2	Sphinganine C4-hydroxylase; catalyses the conversion of sphinganine to phytosphingosine in sphingolipid biosyntheis [Source:SGD;Acc:S000002705]
YGR286C	1.35734	1.27464e-16	BIO2	Biotin synthase; catalyzes the conversion of dethiobiotin to biotin
YDR044W	1.37107	1.43887e-15	HEM13	Coproporphyrinogen III oxidase; an oxygen requiring enzyme that catalyzes the sixth step in the heme biosynthetic pathway; transcription is repressed by oxygen and heme (via Rox1p and Hap1p) [Source:SGD;Acc:S000002451]
YCR063W	1.38498	2.07992e-34	BUD31	Component of the SF3b subcomplex of the U2 snRNP; increases efficiency of first and second step pre-mRNA splicing; diploid mutants display a random budding pattern instead of the wild-type bipolar pattern; facilitates passage through G1/S Start
YBL100C	1.39388	0.0316731		Dubious open reading frame; unlikely to encode a functional protein
YCR051W	1.39758	3.64304e-32		Putative protein of unknown function; green fluorescent protein (GFP)-fusion protein localizes to the cytoplasm and nucleus; contains ankyrin (Ank) repeats; YCR051W is not an essential gene [Source:SGD;Acc:S000000647]
YJL217W	1.42023	7.02774e-53	REE1	Cytoplasmic protein involved in the regulation of enolase (ENO1); mRNA expression is induced by calcium shortage
YOL150C	1.43479	0.0124247		Dubious open reading frame; unlikely to encode a functional protein
YIL160C	1.47755	1.98582e-06	POT1	3-ketoacyl-CoA thiolase with broad chain length specificity; cleaves 3-ketoacyl-CoA into acyl-CoA and acetyl-CoA during beta-oxidation of fatty acids [Source:SGD;Acc:S000001422]
YLR062C	1.48104	0.00271374	BUD28	Dubious open reading frame; unlikely to encode a functional protein
YBR186W	1.52888	2.22591e-08	PCH2	Hexameric ring ATPase that remodels chromosome axis protein Hop1p; nucleolar component of the pachytene checkpoint
YDL228C	1.53306	0.000663677		Dubious open reading frame; unlikely to encode a functional protein
YGL263W	1.54401	0.00011385	COS12	Protein of unknown function; member of the DUP380 subfamily of conserved
YPR142C	1.56091	0.0371949		Dubious open reading frame; unlikely to encode a functional protein
YLR012C	1.56204	0.00656177		Putative protein of unknown function; YLR012C is not an essential gene [Source:SGD;Acc:S000004002]
YBR126W-A	1.56461	0.000449013		Protein of unknown function; identified by gene-trapping
YCR087W	1.58154	0.00160808		Dubious open reading frame; unlikely to encode a functional protein
YMR325W	1.59716	0.0205513	PAU19	Protein of unknown function; member of the seripauperin multigene family encoded mainly in subtelomeric regions [Source:SGD;Acc:S000004944]
YGL262W	1.61973	0.00448926		Putative protein of unknown function; null mutant displays elevated sensitivity to expression of a mutant huntingtin fragment or of alpha-synuclein; YGL262W is not an essential gene [Source:SGD;Acc:S000003231]
YDR134C	1.62561	1.68366e-35		Hypothetical protein; YDR134C has a paralog
YMR279C	1.64909	0.00183278		Putative boron transporter involved in boron efflux and resistance; overexpression mutant but not null mutant displays boron tolerance phenotype; identified as a heat-induced gene in a high-throughout screen; YMR279C is not an essential gene; YMR279C has a paralog
YGL261C	1.67431	0.000736845	PAU11	Putative protein of unknown function; member of the seripauperin multigene family encoded mainly in subtelomeric regions; mRNA expression appears to be regulated by SUT1 and UPC2 [Source:SGD;Acc:S000003230]
YBL109W	1.69595	0.0456338		Dubious open reading frame; unlikely to encode a functional protein
YMR006C	1.73317	1.21126e-14	PLB2	Phospholipase B (lysophospholipase) involved in lipid metabolism; displays transacylase activity in vitro; overproduction confers resistance to lysophosphatidylcholine [Source:SGD;Acc:S000004608]
YIL099W	1.74059	1.57259e-38	SGA1	Intracellular sporulation-specific glucoamylase; involved in glycogen degradation; induced during starvation of a/a diploids late in sporulation
YHL028W	1.74466	9.45681e-34	WSC4	Endoplasmic reticulum (ER) membrane protein; involved in the translocation of soluble secretory proteins and insertion of membrane proteins into the ER membrane; may also have a role in the stress response but has only partial functional overlap with WSC1-3 [Source:SGD;Acc:S000001020]
YNR072W	1.79459	0.00941088	HXT17	Hexose transporter; up-regulated in media containing raffinose and galactose at pH 7.7 versus pH 4.7
YAR075W	1.81	0.000427146		Non-functional protein with homology IMP dehydrogenase; YAR073W/IMD1 and YAR075W comprise a continuous reading frame in most strains of S. cerevisiae; YAR073W/YAR075W together have a paralog
YDR019C	1.8304	7.59201e-52	GCV1	T subunit of the mitochondrial glycine decarboxylase complex; glycine decarboxylase is required for the catabolism of glycine to 5
YDL023C	1.90674	2.70309e-05		Dubious open reading frame; unlikely to encode a functional protein
YMR307C-A	2.00597	0.00496632		Dubious open reading frame; unlikely to encode a functional protein
YOL164W-A	2.08033	0.0420014		Putative protein of unknown function; identified by fungal homology and RT-PCR [Source:SGD;Acc:S000028580]
YEL069C	2.25176	0.000139512	HXT13	Hexose transporter; induced in the presence of non-fermentable carbon sources
YDL025W-A	2.44285	0.0498748		Dubious open reading frame; unlikely to encode a functional protein
YCR047W-A	2.44989	0.022617		Dubious open reading frame; unlikely to encode a functional protein
YBL108W	2.54588	4.25047e-08		Dubious open reading frame; unlikely to encode a functional protein
YLL019W-A	2.62225	0.0369387		Dubious open reading frame; unlikely to encode a functional protein
YLR149C-A	2.65671	0.0155232		Dubious open reading frame; unlikely to encode a functional protein
YPL187W	2.92253	2.55143e-35	MF(ALPHA)1	Mating pheromone alpha-factor
YIR030W-A	3.97967	0.0173614		Dubious open reading frame; unlikely to encode a functional protein
YDL185C-A	4.5775	0.00771226		Dubious open reading frame; unlikely to encode a functional protein
YDL007C-A	4.69701	0.00728847		Putative protein of unknown function [Source:SGD;Acc:S000113557]

## Sheet: HA.Pex vs LA.Pex
Except common significantly differentially expressed genes, the genes are only significant in HA.Pex vs LA.Pex.
p-adj < 0.05 and abs (log2 fold change) > 1
	HA.Pex vs LA.Pex
Systematic name	log2 fold change	p-adj	Standard name	Gene description
YGL132W	-3.04927	0.0122545		Dubious open reading frame; unlikely to encode a functional protein
YHR136C	-2.99449	1.09e-40	SPL2	Protein with similarity to cyclin-dependent kinase inhibitors; downregulates low-affinity phosphate transport during phosphate limitation by targeting Pho87p to the vacuole; upstream region harbors putative hypoxia response element (HRE) cluster; overproduction suppresses a plc1 null mutation; promoter shows an increase in Snf2p occupancy after heat shock; GFP-fusion protein localizes to the cyto…
tS(GCU)F	-2.67267	0.0306947		Serine tRNA (tRNA-Ser)
tV(AAC)K1	-2.43176	0.0173013		Valine tRNA (tRNA-Val)
YJL022W	-2.10986	0.0299656		Dubious open reading frame; unlikely to encode a functional protein
YPL018W	-2.09302	2.76e-21	CTF19	Outer kinetochore protein
YDL094C	-1.92854	1.22e-06		Dubious open reading frame; unlikely to encode a functional protein
snR77	-1.87915	0.0385309		C/D box small nucleolar RNA (snoRNA); guides 2'-O-methylation of small subunit (SSU) rRNA at position U578 [Source:SGD;Acc:S000007311]
tV(AAC)M2	-1.81618	0.0210205		Valine tRNA (tRNA-Val)
YNL034W	-1.80358	0.0400179		Putative protein of unknown function; not an essential gene; YNL034W has a paralog
YGR224W	-1.68999	8.22e-09	AZR1	Plasma membrane transporter of the major facilitator superfamily; involved in resistance to azole drugs such as ketoconazole and fluconazole [Source:SGD;Acc:S000003456]
YBL096C	-1.68095	0.0332505		Non-essential protein of unknown function [Source:SGD;Acc:S000000192]
YPR076W	-1.67406	4.16e-06		Dubious open reading frame; unlikely to encode a functional protein
YEL008W	-1.61707	0.0489871		Hypothetical protein predicted to be involved in metabolism [Source:SGD;Acc:S000000734]
YIL169C	-1.5407	5.46e-20		Putative protein of unknown function; serine/threonine rich and highly similar to YOL155C
YER175W-A	-1.52751	0.0174911		Putative protein of unknown function; identified by gene-trapping
YOR161W-B	-1.50848	5.69e-09		Protein of unknown function; identified by gene-trapping
15S_rRNA	-1.4815	0.00902438		Ribosomal RNA of the small mitochondrial ribosomal subunit; MSU1 allele suppresses ochre stop mutations in mitochondrial protein-coding genes [Source:SGD;Acc:S000007287]
YAR071W	-1.47391	1.22e-21	PHO11	One of three repressible acid phosphatases; glycoprotein that is transported to the cell surface by the secretory pathway; induced by phosphate starvation and coordinately regulated by PHO4 and PHO2; PHO11 has a paralog
YHR215W	-1.43639	3.07e-42	PHO12	One of three repressible acid phosphatases; glycoprotein that is transported to the cell surface by the secretory pathway; pregulated by phosphate starvation; PHO12 has a paralog
YGL007C-A	-1.39426	0.0345253		Putative protein of unknown function; identified by gene-trapping
YEL008C-A	-1.36165	2.85e-07		Protein of unknown function; identified by gene-trapping
YMR315W-A	-1.34139	0.000770875		Putative protein of unknown function [Source:SGD;Acc:S000028697]
YAR068W	-1.31499	7.29e-09		Fungal-specific protein of unknown function; induced in respiratory-deficient cells; YAR068W has a paralog
YDR320W-B	-1.28538	0.0142198		Dubious open reading frame; unlikely to encode a functional protein
YNL269W	-1.27489	0.00763174	BSC4	Protein of unknown function; protein-coding gene that evolved de novo via a series of point mutations in noncoding sequence; ORF exhibits genomic organization compatible with a translational readthrough-dependent mode of expression; readthrough is increased upon depletion of Sup35p; may be involved in DNA repair pathway during stationary phase and contribute to robustness of cells when shifted to…
YDR342C	-1.27032	0.00414752	HXT7	High-affinity glucose transporter; member of the major facilitator superfamily
YNL036W	-1.24603	7.01e-32	NCE103	Carbonic anhydrase; metalloenzyme that catalyzes CO2 hydration to bicarbonate
YOL154W	-1.1962	7.49e-10	ZPS1	Putative GPI-anchored protein; transcription is induced under low-zinc conditions
YFR026C	-1.19145	4.68e-11	ULI1	Putative protein of unknown function; involved in and induced by the endoplasmic reticulum unfolded protein response (UPR) [Source:SGD;Acc:S000001922]
YOL118C	-1.19043	0.0404675		Dubious open reading frame; unlikely to encode a functional protein
YLR296W	-1.1782	0.015752		Dubious open reading frame; unlikely to encode a functional protein
YNL146W	-1.15593	0.00028574		Putative protein of unknown function; green fluorescent protein (GFP)-fusion protein localizes to the endoplasmic reticulum; YNL146W is not an essential gene [Source:SGD;Acc:S000005090]
YIL045W	-1.11525	1.54e-06	PIG2	Putative type-1 protein phosphatase targeting subunit; tethers Glc7p type-1 protein phosphatase to Gsy2p glycogen synthase; PIG2 has a paralog
YOR100C	-1.09843	0.00160153	CRC1	Mitochondrial inner membrane carnitine transporter; required for carnitine-dependent transport of acetyl-CoA from peroxisomes to mitochondria during fatty acid beta-oxidation [Source:SGD;Acc:S000005626]
YDL172C	-1.09812	0.0101264		Dubious open reading frame; unlikely to encode a functional protein
YER044C-A	-1.09478	6.19e-05	MEI4	Meiosis-specific protein involved in forming DSBs; involved in double-strand break (DSBs) formation during meiotic recombination; required for chromosome synapsis and production of viable spores [Source:SGD;Acc:S000001954]
YDR055W	-1.09197	3.16e-17	PST1	Cell wall protein that contains a putative GPI-attachment site; secreted by regenerating protoplasts; up-regulated by activation of the cell integrity pathway
YJR008W	-1.08663	5.98e-09	MHO1	Protein of unknown function; inhibits haploid invasive growth when overexpressed; synthetically lethal with phospholipase C (PLC1); expression induced by mild heat-stress on a non-fermentable carbon source
YHR209W	-1.08443	3.13e-09	CRG1	S-AdoMet-dependent methyltransferase involved in lipid homeostasis; mediates resistance to a drug cantharidin [Source:SGD;Acc:S000001252]
YNL285W	-1.06562	0.00113299		Dubious open reading frame; unlikely to encode a functional protein
YHL022C	-1.0652	7.08e-18	SPO11	Meiosis-specific protein that initiates meiotic recombination; initiates meiotic recombination by catalyzing the formation of double-strand breaks in DNA via a transesterification reaction; required for homologous chromosome pairing and synaptonemal complex formation [Source:SGD;Acc:S000001014]
YKL177W	-1.05888	0.0398497		Dubious open reading frame; unlikely to encode a functional protein
YDR034W-B	-1.05811	4.85e-12		Predicted tail-anchored plasma membrane protein; contains conserved CYSTM module; related proteins in other organisms may be involved in response to stress; green fluorescent protein (GFP)-fusion protein localizes to the cell periphery; YDR034W-B has a paralog
YJL012C	-1.04485	4.04e-38	VTC4	Vacuolar membrane polyphosphate polymerase; subunit of the vacuolar transporter chaperone (VTC) complex involved in synthesis and transfer of polyP to the vacuole; regulates membrane trafficking; role in non-autophagic vacuolar fusion; protein abundance increases in response to DNA replication stress [Source:SGD;Acc:S000003549]
YJL161W	-1.03455	6.59e-05	FMP33	Putative protein of unknown function; the authentic
YPL019C	-1.02854	9.13e-13	VTC3	Subunit of vacuolar transporter chaperone (VTC) complex; involved in membrane trafficking
YDR285W	-1.00532	6.9e-11	ZIP1	Transverse filament protein of the synaptonemal complex; required for normal levels of meiotic recombination and pairing between homologous chromosome during meiosis; required for meiotic recombination between non-allelc sites; potential Cdc28p substrate [Source:SGD;Acc:S000002693]
YJL196C	1.00471	3.24e-52	ELO1	Elongase I
YIL173W	1.00507	0.00811297	VTH1	Putative membrane glycoprotein; has strong similarity to Vth2p and Pep1p/Vps10p; may be involved in vacuolar protein sorting [Source:SGD;Acc:S000001435]
YCR019W	1.00559	3.78e-31	MAK32	Protein necessary for stability of L-A dsRNA-containing particles [Source:SGD;Acc:S000000612]
YCR018C-A	1.01498	0.0281997		Putative protein of unknown function; encoded opposite a Ty1 LTR [Source:SGD;Acc:S000007230]
YMR020W	1.01633	5.97e-15	FMS1	Polyamine oxidase; converts spermine to spermidine
YPL248C	1.01658	1.28e-09	GAL4	DNA-binding transcription factor required for activating GAL genes; responds to galactose; repressed by Gal80p and activated by Gal3p [Source:SGD;Acc:S000006169]
YJL089W	1.01972	2.94e-09	SIP4	C6 zinc cluster transcriptional activator; binds to the carbon source-responsive element (CSRE) of gluconeogenic genes; involved in the positive regulation of gluconeogenesis; regulated by Snf1p protein kinase; localized to the nucleus [Source:SGD;Acc:S000003625]
YCR071C	1.02142	1.96e-30	IMG2	Mitochondrial ribosomal protein of the large subunit; conserved in metazoa
YGR108W	1.02561	2.73e-11	CLB1	B-type cyclin involved in cell cycle progression; activates Cdc28p to promote the transition from G2 to M phase; accumulates during G2 and M
YDR367W	1.0389	1.42e-29	KEI1	Component of inositol phosphorylceramide (IPC) synthase; forms a complex with Aur1p and regulates its activity; required for IPC synthase complex localization to the Golgi; post-translationally processed by Kex2p; KEI1 is an essential gene [Source:SGD;Acc:S000002775]
YCL014W	1.03941	1.67e-58	BUD3	Protein involved in bud-site selection; required for axial budding pattern; localizes with septins to bud neck in mitosis and may constitute an axial landmark for next round of budding [Source:SGD;Acc:S000000520]
YCR042C	1.04248	2.68e-62	TAF2	TFIID subunit (150 kDa); involved in RNA polymerase II transcription initiation [Source:SGD;Acc:S000000638]
YIL014C-A	1.04609	2.16e-15		Putative protein of unknown function [Source:SGD;Acc:S000003536]
YCL057W	1.05107	7.61e-58	PRD1	Zinc metalloendopeptidase; found in the cytoplasm and intermembrane space of mitochondria; with Cym1p
YLR327C	1.05811	3.39e-06	TMA10	Protein of unknown function that associates with ribosomes; protein abundance increases in response to DNA replication stress; TMA10 has a paralog
YGR249W	1.06679	1.11e-05	MGA1	Protein similar to heat shock transcription factor; multicopy suppressor of pseudohyphal growth defects of ammonium permease mutants [Source:SGD;Acc:S000003481]
YGR088W	1.07637	0.0249593	CTT1	Cytosolic catalase T; has a role in protection from oxidative damage by hydrogen peroxide [Source:SGD;Acc:S000003320]
YCR027C	1.08204	1.03e-39	RHB1	Putative Rheb-related GTPase; involved in regulating canavanine resistance and arginine uptake; member of the Ras superfamily of G-proteins [Source:SGD;Acc:S000000622]
YCR046C	1.09078	3.57e-41	IMG1	Mitochondrial ribosomal protein of the large subunit; required for respiration and for maintenance of the mitochondrial genome [Source:SGD;Acc:S000000642]
YCR082W	1.09599	1.47e-53	AHC2	Component of the ADA histone acetyltransferase complex; Ach2p and Ach1p are unique to the ADA complex and not shared with the related SAGA and SLIK complexes; may tether Ach1p to the complex [Source:SGD;Acc:S000000678]
YLR346C	1.10482	0.000137591		Putative protein of unknown function found in mitochondria; expression is regulated by transcription factors involved in pleiotropic drug resistance
YCR016W	1.10916	6.36e-07		Putative protein of unknown function; green fluorescent protein (GFP)-fusion protein localizes to the nucleolus and nucleus; predicted to be involved in ribosome biogenesis [Source:SGD;Acc:S000000609]
YCR015C	1.11271	1.9e-15		Putative protein of unknown function; YCR015C is not an essential gene [Source:SGD;Acc:S000000608]
YLR042C	1.12208	2.19e-18		Cell wall protein of unknown function; localizes to the cytoplasm; deletion improves xylose fermentation in industrially engineered strains; YLL042C is not an essential gene [Source:SGD;Acc:S000004032]
YOR013W	1.13186	5.71e-05	IRC11	Dubious open reading frame; unlikely to encode a functional protein
YDL022W	1.13711	7.15e-12	GPD1	NAD-dependent glycerol-3-phosphate dehydrogenase; key enzyme of glycerol synthesis
YOR378W	1.1401	6.73e-07	AMF1	Putative paralog of ATR1; but not required for boron tolerance; member of the DHA2 family of drug:H+ antiporters; YOR378W is not an essential gene [Source:SGD;Acc:S000005905]
snR46	1.14082	0.0276326		H/ACA box small nucleolar RNA (snoRNA); guides pseudouridylation of large subunit (LSU) rRNA at position U2865 [Source:SGD;Acc:S000006506]
YER062C	1.15552	3.78e-35	GPP2	DL-glycerol-3-phosphate phosphatase involved in glycerol biosynthesis; also known as glycerol-1-phosphatase; induced in response to hyperosmotic or oxidative stress
YCR014C	1.16567	2.94e-23	POL4	DNA polymerase IV; undergoes pair-wise interactions with Dnl4p-Lif1p and Rad27p to mediate repair of DNA double-strand breaks by non-homologous end joining (NHEJ); homologous to mammalian DNA polymerase beta [Source:SGD;Acc:S000000607]
YCL064C	1.16957	1.87e-07	CHA1	Catabolic L-serine (L-threonine) deaminase; catalyzes the degradation of both L-serine and L-threonine; required to use serine or threonine as the sole nitrogen source
YPL033C	1.1746	0.000241694	SRL4	Protein of unknown function; involved in regulation of dNTP production; null mutant suppresses the lethality of lcd1 and rad53 mutations; expression is induced by Kar4p [Source:SGD;Acc:S000005954]
YDR368W	1.17998	2.26e-18	YPR1	NADPH-dependent aldo-keto reductase; reduces multiple substrates including 2-methylbutyraldehyde and D
YGR087C	1.18121	0.000108481	PDC6	Minor isoform of pyruvate decarboxylase; decarboxylates pyruvate to acetaldehyde
YLL055W	1.20759	1.96e-06	YCT1	High-affinity cysteine-specific transporter; has similarity to the Dal5p family of transporters; green fluorescent protein (GFP)-fusion protein localizes to the endoplasmic reticulum; YCT1 is not an essential gene [Source:SGD;Acc:S000003978]
YBL098W	1.20779	1.14e-24	BNA4	Kynurenine 3-mono oxygenase; required for the de novo biosynthesis of NAD from tryptophan via kynurenine; expression regulated by Hst1p; putative therapeutic target for Huntington disease [Source:SGD;Acc:S000000194]
YHR022C	1.23057	1.32e-10		Putative protein of unknown function; YHR022C is not an essential gene [Source:SGD;Acc:S000001064]
YJL212C	1.23429	1.54e-10	OPT1	Proton-coupled oligopeptide transporter of the plasma membrane; also transports glutathione and phytochelatin; member of the OPT family [Source:SGD;Acc:S000003748]
YFL062W	1.2863	1.04e-06	COS4	Protein of unknown function; member of the DUP380 subfamily of conserved
YLR413W	1.31561	7.43e-12	INA1	Putative protein of unknown function; not an essential gene; YLR413W has a paralog
YOR381W-A	1.34334	0.000225337		Putative protein of unknown function; identified by fungal homology and RT-PCR [Source:SGD;Acc:S000028587]
YBR089W	1.36733	0.0374839		Dubious open reading frame; unlikely to encode a functional protein
YCR064C	1.3783	0.0390098		Dubious open reading frame; unlikely to encode a functional protein
YIR030C	1.38196	2.39e-08	DCG1	Protein of unknown function; expression is sensitive to nitrogen catabolite repression and regulated by Dal80p; contains transmembrane domain [Source:SGD;Acc:S000001469]
YLL062C	1.38848	3.14e-10	MHT1	S-methylmethionine-homocysteine methyltransferase; functions along with Sam4p in the conversion of S-adenosylmethionine (AdoMet) to methionine to control the methionine/AdoMet ratio [Source:SGD;Acc:S000003985]
YBR076W	1.40885	0.0328614	ECM8	Non-essential protein of unknown function [Source:SGD;Acc:S000000280]
YOR161C	1.42002	2.75e-12	PNS1	Protein of unknown function; has similarity to Torpedo californica tCTL1p
YGR043C	1.42527	7.33e-11	NQM1	Transaldolase of unknown function; transcription is repressed by Mot1p and induced by alpha-factor and during diauxic shift; NQM1 has a paralog
YJR160C	1.46699	0.000626027	MPH3	Alpha-glucoside permease; transports maltose
YPL280W	1.53925	6.61e-05	HSP32	Possible chaperone and cysteine protease; required for transcriptional reprogramming during the diauxic shift and for survival in stationary phase; similar to E. coli Hsp31 and S. cerevisiae Hsp31p
YGL089C	1.56044	9.6e-05	MF(ALPHA)2	Mating pheromone alpha-factor
YGR144W	1.5866	1.27e-12	THI4	Thiazole synthase; abundant protein involved in the formation of the thiazole moiety of thiamine during thiamine biosynthesis; acts more as a co-substrate rather than an enzyme by providing the sulphur source for thiazole formation; undergoes a single turnover only; required for mitochondrial genome stability in response to DNA damaging agents [Source:SGD;Acc:S000003376]
YNR075W	1.58738	3.06e-09	COS10	Protein of unknown function; member of the DUP380 subfamily of conserved
YKL096W	1.67673	1.82e-43	CWP1	Cell wall mannoprotein that localizes to birth scars of daughter cells; linked to a beta-1
YAR031W	1.71751	1.14e-08	PRM9	Pheromone-regulated protein; contains 3 predicted transmembrane segments and an FF sequence
YJR005C-A	1.89759	1.28e-09	LSO1	Putative protein of unknown function; transcription increases during treatment with 2-(6-benzyl-2-pyridyl)quinazoline (BPQ) and copper
YER150W	1.93333	2.06e-20	SPI1	GPI-anchored cell wall protein involved in weak acid resistance; basal expression requires Msn2p/Msn4p; expression is induced under conditions of stress and during the diauxic shift; SPI1 has a paralog
YDR536W	2.12107	9.92e-11	STL1	Glycerol proton symporter of the plasma membrane; subject to glucose-induced inactivation
YDR345C	2.19957	1.73e-58	HXT3	Low affinity glucose transporter of the major facilitator superfamily; expression is induced in low or high glucose conditions; HXT3 has a paralog
YOL161C	2.57432	0.0485677	PAU20	Protein of unknown function; member of the seripauperin multigene family encoded mainly in subtelomeric regions; expression induced by low temperature and also by anaerobic conditions; induced during alcoholic fermentation [Source:SGD;Acc:S000005521]
YHL050W-A	2.86506	0.0174317		Dubious open reading frame; unlikely to encode a functional protein
YPL121C	3.28078	0.00728163	MEI5	Meiosis-specific protein involved in meiotic recombination; involved in DMC1-dependent meiotic recombination; forms heterodimer with Sae3p; proposed to be an assembly factor for Dmc1p [Source:SGD;Acc:S000006042]
YDR360W	5.43948	0.000332142	OPI7	Dubious open reading frame; unlikely to encode a functional protein
YDR344C	6.30924	9.41e-06		Dubious open reading frame; unlikely to encode a functional protein
