# Supplementary material for: Expression of antibody fragments in Saccharomyces cerevisiae strains evolved for enhanced protein secretion
Source: Microb Cell Fact. 2021 Jul 14;20:134. doi: 10.1186/s12934-021-01624-0 (PMC8278646; doi:10.1186/s12934-021-01624-0)
Supplement: Supplementary file 3 — Additional file 3. Genes with differential biological responses caused by the expression of Nan and Pex. [file 12934_2021_1624_MOESM3_ESM.xlsx]

## Sheet: Genes of up-regulated terms
HA.Nan vs LA.Nan (149 genes)								HA.Pex vs LA.Pex (63 genes)
Terms	Systematic name	log2 fold change	p-adj	Standard name				Terms	Systematic name	log2 fold change	p-adj	Standard name
Protein synthesis (83)	YNL218W	0.0883582	0.389162	MGS1				Protein synthesis (52)	YDL165W	-0.0416117	0.807989	CDC36
	YPR019W	0.144637	0.0720838	MCM4					YBR279W	-0.062411	0.509618	PAF1
	YJL090C	-0.0803005	0.638813	DPB11					YBL008W	0.145326	0.0630871	HIR1
	YIR008C	0.177291	0.181464	PRI1					YMR091C	0.370729	7.91e-08	NPL6
	YOR005C	-0.244342	0.0198315	DNL4					YCR020W-B	0.721369	4.1e-09	HTL1
	YLR002C	-0.213668	0.421355	NOC3					YNR052C	0.221654	0.00453801	POP2
	YLR103C	0.106977	0.397191	CDC45					YCR093W	1.09473	4.98e-22	CDC39
	YGL168W	-0.883056	0.387957	HUR1					YGR186W	0.122694	0.0235442	TFG1
	YKL045W	0.117743	0.475624	PRI2					YBR215W	0.325042	0.00244456	HPC2
	YJR068W	-0.00966741	0.933697	RFC2					YNL222W	0.332881	0.00181491	SSU72
	YML065W	0.164168	0.0480188	ORC1					YPR072W	-0.04303	0.655594	NOT5
	YOL094C	-0.0797301	0.575793	RFC4					YER161C	-0.0801965	0.415717	SPT2
	YHR164C	-0.0195373	0.88868	DNA2					YHR056C	0.165468	0.373792	RSC30
	YBR136W	-0.546928	1.15872e-07	MEC1					YGL207W	0.0777418	0.319631	SPT16
	YIL066C	0.716066	6.30665e-08	RNR3					YNL330C	0.240361	4.1e-05	RPD3
	YIL150C	0.524522	0.00238455	MCM10					YLR033W	0.106613	0.335242	RSC58
	YOR217W	0.0542812	0.625485	RFC1					YLR357W	0.14186	0.245874	RSC2
	YMR078C	-0.157068	0.238481	CTF18					YDL084W	0.211803	0.00389822	SUB2
	YMR190C	0.196297	0.048369	SGS1					YOL072W	0.173764	0.0941646	THP1
	YDR419W	0.0521668	0.673104	RAD30					YMR075W	0.0271539	0.866291	RCO1
	YJL072C	-0.067665	0.705873	PSF2					YGL043W	-0.0842003	0.219772	DST1
	YNL290W	0.275925	7.75695e-07	RFC3					YNL139C	0.149602	0.542887	THO2
	YGR180C	0.602471	1.87273e-14	RNR4					YPL129W	0.059332	0.554273	TAF14
	YOR060C	-0.429368	0.00465419	SLD7					YPR034W	0.198256	0.00834514	ARP7
	YHR191C	0.227696	0.0938624	CTF8					YIL126W	-0.169812	0.0462759	STH1
	YOR330C	0.354345	0.000429377	MIP1					YGR275W	0.182754	0.012606	RTT102
	YJL173C	0.246462	0.0550551	RFA3					YDR138W	0.120314	0.364498	HPR1
	YJL194W	1.14573	2.00922e-24	CDC6					YJR140C	-0.045024	0.745958	HIR3
	YDR121W	-0.223782	0.0580617	DPB4					YFR037C	0.281246	4.22e-06	RSC8
	YHR031C	0.239674	0.0252623	RRM3					YER164W	0.497495	0.000218677	CHD1
	YDL102W	0.152823	0.117057	POL3					YML062C	0.127421	0.270599	MFT1
	YLR274W	-0.0269943	0.802474	MCM5					YNL206C	0.176771	0.094718	RTT106
	YPR162C	0.057154	0.683322	ORC4					YBR111W-A	-0.0426651	0.833155	SUS1
	YNL102W	0.353764	0.0391918	POL1					YLR321C	0.128772	0.255579	SFH1
	YJR006W	0.159756	0.0364424	POL31					YGL244W	0.0204108	0.849041	RTF1
	YPL167C	0.225896	0.131452	REV3					YGR005C	-0.0710485	0.371347	TFG2
	YBL035C	0.110929	0.502948	POL12					YLR418C	0.27771	6.38e-05	CDC73
	YNL261W	0.226915	0.00488424	ORC5					YKR008W	0.12301	0.26791	RSC4
	YDR054C	-0.0207193	0.878233	CDC34					YOL145C	0.276323	0.000881997	CTR9
	YLL004W	0.0995474	0.539026	ORC3					YML127W	0.221171	0.00236195	RSC9
	YBR278W	-0.283389	0.0116824	DPB3					YOL006C	0.279055	0.000197259	TOP1
	YLR135W	-0.292209	0.052685	SLX4					YAL021C	0.235314	0.161359	CCR4
	YNL312W	0.370738	0.0142266	RFA2					YOR123C	0.182384	0.0182668	LEO1
	YHR118C	-0.089435	0.517201	ORC6					YGR056W	-0.153235	0.193122	RSC1
	YNL262W	0.114477	0.383153	POL2					YKL160W	0.381949	2e-12	ELF1
	YBR060C	0.13247	0.344167	ORC2					YER068W	-0.190839	0.147787	MOT2
	YFR027W	-0.0580943	0.724547	ECO1					YOR038C	0.176959	0.0910502	HIR2
	YAL021C	0.475106	0.00116059	CCR4					YBL006C	0.198585	0.0193225	LDB7
	YDL164C	0.245339	0.00632762	CDC9					YDR303C	-0.223004	0.121564	RSC3
	YPR135W	0.13692	0.228096	CTF4					YPR023C	0.0261547	0.827702	EAF3
	YER070W	0.489639	0.0435704	RNR1					YHR167W	0.4087	0.000677762	THP2
	YEL032W	0.407415	1.08418e-06	MCM3					YMR033W	0.141303	0.141515	ARP9
	YNL273W	0.519735	1.58978e-06	TOF1				Protein modification (2)	YCL035C	1.24737	2.85e-34	GRX1
	YJL026W	0.643231	1.21019e-06	RNR2					YPL091W	0.295377	2.56e-07	GLR1
	YAR007C	0.234204	0.0474828	RFA1				Metabolic process (3)	YJL196C	1.00471	3.24e-52	ELO1
	YPR175W	0.0425066	0.845225	DPB2					YDL168W	0.788198	1.38e-44	SFA1
	YBR087W	-0.163049	0.282901	RFC5					YCR008W	0.755175	5.35e-35	SAT4
	YCL061C	1.28307	2.88622e-39	MRC1				Biological process (6)	YCR002C	0.895163	3.22e-34	CDC10
	YCR028C-A	1.20035	5.07213e-84	RIM1					YDL168W	0.788198	1.38e-44	SFA1
	YKL112W	-0.136348	0.490241	ABF1					YJL068C	0.323872	0.00334243
	YCL016C	1.03978	2.09354e-32	DCC1					YNL085W	0.138552	0.0571955	MKT1
	YBR202W	0.155991	0.247348	MCM7					YCR019W	1.00559	3.78e-31	MAK32
	YBL023C	0.160132	0.0996046	MCM2					YOR377W	0.799835	1.36e-10	ATF1
	YDR052C	0.0966908	0.343716	DBF4
	YGL201C	0.206341	0.00723268	MCM6
	YLR043C	0.2019	0.0552231	TRX1
	YGR209C	0.501165	7.2952e-10	TRX2
	YIL066C	0.716066	6.30665e-08	RNR3
	YGR180C	0.602471	1.87273e-14	RNR4
	YER070W	0.489639	0.0435704	RNR1
	YJL026W	0.643231	1.21019e-06	RNR2
	YCL017C	1.10313	6.78673e-79	NFS1
	YDL033C	-0.108893	0.517201	SLM3
	YBR112C	0.62644	1.58306e-08	CYC8
	YBR245C	0.0534192	0.632579	ISW1
	YIL126W	-0.2748	0.000412077	STH1
	YER164W	0.388815	0.00487444	CHD1
	YOR304W	-0.00459607	0.974626	ISW2
	YCR084C	1.37584	4.01031e-50	TUP1
	YDR303C	-0.149821	0.323208	RSC3
	YGL150C	0.10194	0.456017	INO80
	YCR052W	1.31643	4.9621e-64	RSC6
	YMR033W	-0.0119743	0.933699	ARP9
Protein modification (2)	YOR304W	-0.00459607	0.974626	ISW2
	YCR084C	1.37584	4.01031e-50	TUP1
Metabolic process (21)	YMR113W	0.00480251	0.974221	FOL3
	YBR263W	0.270593	0.00119222	SHM1
	YAL044C	1.1808	8.57726e-34	GCV3
	YKL132C	0.834656	5.55582e-14	RMA1
	YDR502C	0.0791014	0.738363	SAM2
	YLR058C	0.64424	0.00222218	SHM2
	YBR084W	0.302751	0.104687	MIS1
	YER043C	0.309289	0.0256905	SAH1
	YGR204W	0.0251612	0.885345	ADE3
	YOR241W	0.0916759	0.293391	MET7
	YMR189W	1.00742	1.7203e-20	GCV2
	YKR080W	0.494691	0.0217153	MTD1
	YOR236W	0.203247	0.13117	DFR1
	YDR019C	1.8304	7.59201e-52	GCV1
	YLR180W	0.850725	0.000898465	SAM1
	YBR112C	0.62644	1.58306e-08	CYC8
	YCR084C	1.37584	4.01031e-50	TUP1
	YNR073C	2.02996	2.12185e-26	0
	YEL070W	2.07941	9.49215e-18	DSF1
	YIL099W	1.74059	1.57259e-38	SGA1
	YOL055C	0.917987	1.39084e-29	THI20
Amino acid metabolic process (12)	YAL044C	1.1808	8.57726e-34	GCV3
	YFL018C	0.00909786	0.934556	LPD1
	YMR189W	1.00742	1.7203e-20	GCV2
	YDR019C	1.8304	7.59201e-52	GCV1
	YBR263W	0.270593	0.00119222	SHM1
	YLR058C	0.64424	0.00222218	SHM2
	YMR189W	1.00742	1.7203e-20	GCV2
	YDR019C	1.8304	7.59201e-52	GCV1
	YAL044C	1.1808	8.57726e-34	GCV3
	YMR189W	1.00742	1.7203e-20	GCV2
	YCL017C	1.10313	6.78673e-79	NFS1
	YAL012W	0.0437675	0.893075	CYS3
Transport (4)	YBR112C	0.62644	1.58306e-08	CYC8
	YCR084C	1.37584	4.01031e-50	TUP1
	YPL177C	0.188697	0.0721714	CUP9
	YCR075C	1.55854	6.447e-35	ERS1
Biological process (27)	YOR094W	-0.0197973	0.934809	ARF3
	YGR041W	0.735626	1.3805e-10	BUD9
	YJR092W	0.359428	5.14216e-08	BUD4
	YCR063W	1.38498	2.07992e-34	BUD31
	YIL140W	-0.101871	0.394222	AXL2
	YER014C-A	1.72377	0.36065	BUD25
	YAL041W	-0.0484403	0.684677	CDC24
	YLR084C	0.287018	0.00629124	RAX2
	YEL029C	-0.108104	0.51351	BUD16
	YGL174W	0.019871	0.921544	BUD13
	YOR301W	0.292395	0.00200109	RAX1
	YCR038C	0.81712	1.75235e-10	BUD5
	YOR129C	-0.102751	0.483598	AFI1
	YCL014W	0.926115	1.92815e-47	BUD3
	YKL092C	0.0871909	0.470645	BUD2
	YGR152C	0.0431574	0.755165	RSR1
	YLR074C	0.00489991	0.987107	BUD20
	YLR353W	0.0364244	0.770298	BUD8
	YOR299W	-0.238497	0.0184611	BUD7
	YLR319C	0.238334	0.00739864	BUD6
	YLR330W	0.0903866	0.183232	CHS5
	YCR047C	1.02611	2.88357e-06	BUD23
	YDR420W	0.267345	0.161755	HKR1
	YNR027W	0.177632	0.0973704	BUD17
	YGR262C	0.262584	0.00878464	BUD32
	YBR112C	0.62644	1.58306e-08	CYC8

## Sheet: Genes of down-regulated terms
HA.Nan vs LA.Nan (671 genes)								HA.Pex vs LA.Pex (248 genes)
Terms	Systematic name	log2 fold change	p-adj	Standard name				Terms	Systematic name	log2 fold change	p-adj	Standard name
Protein synthesis (315)	YOR192C-B	-0.916352	2.17978e-08					Protein modification (9)	YPL140C	0.194605	0.0247384	MKK2
	YDR098C-B	-1.57621	3.96541e-18						YJL095W	0.131611	0.267212	BCK1
	YCL019W	0.497822	0.164732						YHR030C	-0.743641	2.34e-15	SLT2
	YLR227W-B	-0.564091	0.000618483						YPR054W	1.00343	0.193381	SMK1
	YDR034C-D	-0.316457	0.690864						YGR040W	-0.729644	4.52e-20	KSS1
	YOR343W-B	-0.409881	0.214795						YOR231W	-0.185088	0.0731867	MKK1
	YDR365W-B	-0.479868	0.132631						YHL007C	-0.109473	0.314789	STE20
	YDR210W-B	-0.677546	0.0488393						YLR113W	-0.260495	2.02e-06	HOG1
	YJR029W	0.200177	0.871568						YBL016W	-0.198472	0.00672273	FUS3
	YML039W	-1.45427	0.0870547					Metabolic process (33)	YNR013C	-0.265899	0.0551782	PHO91
	YPL257W-B	-0.151047	0.909574						YJL012C	-1.04485	4.04e-38	VTC4
	YMR050C	-1.84073	0.00974142						YDR452W	0.0885912	0.154466	PPN1
	YNL284C-B	-1.2051	4.54224e-20						YFL004W	-0.178082	0.0822065	VTC2
	YER160C	-1.80922	1.74703e-07						YER072W	-0.871717	2.29e-24	VTC1
	YHR214C-B	-1.02846	4.10946e-11						YML123C	-8.25117	5.62e-156	PHO84
	YDR316W-B	-1.35755	0.00224241						YPL019C	-1.02854	9.13e-13	VTC3
	YGR161C-D	-0.78882	0.00160341						YJL198W	0.209899	0.269159	PHO90
	YGR027W-B	-1.21871	0.000139613						YOR270C	0.162311	0.0189989	VPH1
	YMR045C	0.0121589	0.992417						YCR037C	0.602602	1.16e-18	PHO87
	YBL005W-B	-1.71754	0.0172891						YBR092C	1.09443	9.09e-08	PHO3
	YDR210C-D	-0.817213	2.07308e-12						YMR267W	0.261363	0.00373643	PPA2
	YBL100W-B	-0.468884	0.135743						YBR011C	0.241296	0.23535	IPP1
	YER138C	-1.92016	2.61066e-07						YAR071W	-1.47391	1.22e-21	PHO11
	YPR158C-D	-0.66572	0.0343318						YCR026C	1.01561	1.51e-68	NPP1
	YLR410W-B	-0.715842	0.107776						YBR093C	-3.96023	1.64e-113	PHO5
	YFL002W-A	-2.60854	0.0484294						YGR233C	-0.869427	7.33e-46	PHO81
	YBR012W-B	-0.533938	0.59058						YGR166W	-0.946408	3.85e-34	TRS65
	YLR035C-A	-0.878609	0.5188						YMR238W	-0.615807	1.9e-32	DFG5
	YPR137C-B	-2.45197	0.00137586						YKL046C	-0.186063	0.0105144	DCW1
	YDR261W-B	-1.02393	4.16765e-08						YPR159W	-0.472251	4.75e-17	KRE6
	YOR142W-B	-0.300219	0.786798						YDL049C	-0.810005	5.1e-17	KNH1
	YLR157C-B	-0.03645	0.970295						YFR042W	-0.319598	0.0383835	KEG1
	YGR038C-B	-1.45496	0.0474271						YOR336W	0.0642571	0.683302	KRE5
	YDR261C-D	-1.25885	3.33027e-18						YGR143W	0.00774271	0.967847	SKN1
	YJR027W	-0.506848	0.000858661						YKL035W	0.508203	0.00660814	UGP1
	YOL103W-B	-0.408167	0.740682						YJL174W	-0.0972864	0.104814	KRE9
	YGR109W-B	-0.184985	0.205683						YJL087C	-0.192723	0.241998	TRL1
	YPR158W-B	-0.878782	3.21894e-05						YOL148C	0.027055	0.869721	SPT20
	YGR161W-B	0.977639	0.517201						YHR030C	-0.743641	2.34e-15	SLT2
	YAR009C	-0.264	0.530734						YLR332W	-0.762641	3.29e-19	MID2
	YML045W	-1.40914	0.0128857						YPL206C	-0.126649	0.504605	PGC1
	YOR192C-B	-0.916352	2.17978e-08						YPL110C	-0.900802	9.03e-20	GDE1
	YDR098C-B	-1.57621	3.96541e-18					Amino acid metabolic process (3)	YJL088W	-0.659694	0.032201	ARG3
	YCL019W	0.497822	0.164732						YLR438W	-0.946815	1.37e-17	CAR2
	YBR167C	-0.498448	1.45849e-06	POP7					YLR438W	-0.946815	1.37e-17	CAR2
	YMR239C	-0.14323	0.547799	RNT1				Transport and ion (23)	YGR138C	1.43179	1.52e-21	TPO2
	YLR227W-B	-0.564091	0.000618483						YPR156C	-0.342937	3.29e-05	TPO3
	YML091C	-0.670654	0.000120282	RPM2					YLL028W	-0.954195	1.38e-16	TPO1
	YDR034C-D	-0.316457	0.690864						YOR273C	-1.4456	4.74e-31	TPO4
	YMR059W	-0.0637463	0.800592	SEN15					YNR013C	-0.265899	0.0551782	PHO91
	YOR343W-B	-0.409881	0.214795						YLR348C	0.348326	0.0128555	DIC1
	YNL282W	0.0160014	0.949225	POP3					YML121W	-0.0144316	0.929573	GTR1
	YDR365W-B	-0.479868	0.132631						YBR106W	-0.0436689	0.745958	PHO88
	YDR210W-B	-0.677546	0.0488393						YML123C	-8.25117	5.62e-156	PHO84
	YIR015W	-0.187978	0.265455	RPR2					YJL198W	0.209899	0.269159	PHO90
	YJR029W	0.200177	0.871568						YJL117W	-0.255785	2.25e-05	PHO86
	YML039W	-1.45427	0.0870547						YBR296C	-4.00631	1.6e-56	PHO89
	YPL257W-B	-0.151047	0.909574						YCR037C	0.602602	1.16e-18	PHO87
	YMR050C	-1.84073	0.00974142						YGL167C	-0.365394	2.89e-09	PMR1
	YNL284C-B	-1.2051	4.54224e-20						YGR257C	-0.0377084	0.76055	MTM1
	YER160C	-1.80922	1.74703e-07						YML123C	-8.25117	5.62e-156	PHO84
	YHR214C-B	-1.02846	4.10946e-11						YHR050W	0.0319078	0.758756	SMF2
	YDR316W-B	-1.35755	0.00224241						YOL122C	0.154232	0.136737	SMF1
	YGR161C-D	-0.78882	0.00160341						YLR220W	0.0213613	0.909214	CCC1
	YGR027W-B	-1.21871	0.000139613						YGR191W	-0.649755	5.96e-15	HIP1
	YMR045C	0.0121589	0.992417						YCR098C	-1.95672	1.71e-28	GIT1
	YAR008W	0.18685	0.436173	SEN34					YNR013C	-0.265899	0.0551782	PHO91
	YBL005W-B	-1.71754	0.0172891						YCR098C	-1.95672	1.71e-28	GIT1
	YAL033W	0.104611	0.40352	POP5				Biological process (180)	YDL203C	-0.216943	0.051246	ACK1
	YPL083C	0.305732	0.00363436	SEN54					YLR443W	-0.257729	0.0195423	ECM7
	YDR210C-D	-0.817213	2.07308e-12						YBR067C	-0.263172	0.0702192	TIP1
	YGR030C	-0.190004	0.344546	POP6					YDL222C	-0.705989	9.22e-05	FMP45
	YHR062C	0.201227	0.211856	RPP1					YIL146C	0.0231424	0.910444	ATG32
	YBL100W-B	-0.468884	0.135743						YJL083W	-0.195009	0.273487	TAX4
	YER138C	-1.92016	2.61066e-07						YNL243W	0.0326578	0.815275	SLA2
	YPR158C-D	-0.66572	0.0343318						YKL096W-A	-0.292089	0.00640495	CWP2
	YNL221C	-0.114968	0.374229	POP1					YHR079C	0.03234	0.798487	IRE1
	YLR410W-B	-0.715842	0.107776						YGL178W	-0.255422	0.0885993	MPT5
	YFL002W-A	-2.60854	0.0484294						YBL043W	-0.0903834	0.780609	ECM13
	YBR012W-B	-0.533938	0.59058						YOL013C	-0.125411	0.431735	HRD1
	YPR137C-B	-2.45197	0.00137586						YOL061W	-0.0969339	0.509607	PRS5
	YDR261W-B	-1.02393	4.16765e-08						YHR103W	-0.00997991	0.940466	SBE22
	YOR142W-B	-0.300219	0.786798						YPR159W	-0.472251	4.75e-17	KRE6
	YLR157C-B	-0.03645	0.970295						YLR436C	0.0943161	0.688085	ECM30
	YGR038C-B	-1.45496	0.0474271						YGR282C	-0.475926	3.4e-18	BGL2
	YDR261C-D	-1.25885	3.33027e-18						YHR132C	-0.243267	0.0292166	ECM14
	YJR027W	-0.506848	0.000858661						YOR092W	-0.0983677	0.580878	ECM3
	YLR105C	-0.252807	0.0111935	SEN2					YLR120C	-0.52018	8.36e-07	YPS1
	YOL103W-B	-0.408167	0.740682						YBL007C	0.123807	0.614659	SLA1
	YBL018C	0.445022	0.00227416	POP8					YHR181W	0.0250633	0.88403	SVP26
	YGR109W-B	-0.184985	0.205683						YLR390W-A	-0.356687	0.000128615	CCW14
	YJL208C	-0.0986378	0.5677	NUC1					YIR039C	-0.608713	0.00302745	YPS6
	YPR158W-B	-0.878782	3.21894e-05						YHL043W	2.8119	1.47e-11	ECM34
	YGR161W-B	0.977639	0.517201						YOL078W	0.469679	8.39e-07	AVO1
	YAR009C	-0.264	0.530734						YOL155C	1.07335	3.72e-08	HPF1
	YML045W	-1.40914	0.0128857						YKR076W	-0.346245	0.116864	ECM4
	YBR257W	-0.310416	0.0258401	POP4					YJL158C	-0.266914	0.0465808	CIS3
	YOR192C-B	-0.916352	2.17978e-08						YKL181W	-0.0899332	0.665645	PRS1
	YOR005C	-0.244342	0.0198315	DNL4					YOL109W	-0.334183	9.03e-07	ZEO1
	YDR098C-B	-1.57621	3.96541e-18						YPL053C	-0.505671	7.05e-08	KTR6
	YCL019W	0.497822	0.164732						YIL085C	0.282678	0.00180461	KTR7
	YLR227W-B	-0.564091	0.000618483						YKR004C	-0.421424	0.000260297	ECM9
	YDR034C-D	-0.316457	0.690864						YDR144C	-0.302053	0.0135167	MKC7
	YOR343W-B	-0.409881	0.214795						YKR100C	-0.0980174	0.297399	SKG1
	YDR365W-B	-0.479868	0.132631						YDR055W	-1.09197	3.16e-17	PST1
	YDR210W-B	-0.677546	0.0488393						YGR189C	-0.457347	1.94e-09	CRH1
	YJR029W	0.200177	0.871568						YGR023W	-0.679437	0.000288055	MTL1
	YML039W	-1.45427	0.0870547						YBL068W	-0.243263	0.070897	PRS4
	YPL257W-B	-0.151047	0.909574						YLR121C	-0.55828	3.69e-06	YPS3
	YCR014C	0.70069	3.18516e-09	POL4					YIL026C	0.0516388	0.795745	IRR1
	YMR050C	-1.84073	0.00974142						YEL040W	-0.314442	0.01933	UTR2
	YNL284C-B	-1.2051	4.54224e-20						YKL163W	-0.714874	0.0221821	PIR3
	YER160C	-1.80922	1.74703e-07						YIL123W	-0.273108	0.000350498	SIM1
	YEL055C	-0.0303465	0.930899	POL5					YOL105C	0.130698	0.518406	WSC3
	YHR214C-B	-1.02846	4.10946e-11						YER099C	0.05379	0.752957	PRS2
	YDR316W-B	-1.35755	0.00224241						YNL029C	0.411143	0.0117929	KTR5
	YGR161C-D	-0.78882	0.00160341						YBR076W	1.40885	0.0328614	ECM8
	YOR330C	0.354345	0.000429377	MIP1					YNL090W	-0.222706	0.00149353	RHO2
	YGR027W-B	-1.21871	0.000139613						YCR032W	0.911932	4.65e-30	BPH1
	YMR045C	0.0121589	0.992417						YER155C	0.0202657	0.882375	BEM2
	YBL005W-B	-1.71754	0.0172891						YMR176W	0.0233163	0.889468	ECM5
	YDL102W	0.152823	0.117057	POL3					YKL190W	0.0341892	0.693833	CNB1
	YJR006W	0.159756	0.0364424	POL31					YMR307W	-0.112831	0.346439	GAS1
	YBL035C	0.110929	0.502948	POL12					YJL159W	-0.767183	1.45e-07	HSP150
	YDR210C-D	-0.817213	2.07308e-12						YLR425W	-0.19056	0.272864	TUS1
	YBL100W-B	-0.468884	0.135743						YJR137C	0.332785	0.695835	MET5
	YER138C	-1.92016	2.61066e-07						YDR077W	-0.426115	0.0297815	SED1
	YPR158C-D	-0.66572	0.0343318						YJR066W	0.0965703	0.472586	TOR1
	YLR410W-B	-0.715842	0.107776						YMR068W	0.343046	0.00733136	AVO2
	YFL002W-A	-2.60854	0.0484294						YNL322C	0.00270555	0.988419	KRE1
	YDL164C	0.245339	0.00632762	CDC9					YLR414C	-0.616669	7.14e-17	PUN1
	YBR012W-B	-0.533938	0.59058						YLR390W	-0.159117	0.147824	ECM19
	YPR137C-B	-2.45197	0.00137586						YJR013W	0.0435563	0.745018	GPI14
	YDR261W-B	-1.02393	4.16765e-08						YCL048W	0.941872	0.0174288	SPS22
	YOR142W-B	-0.300219	0.786798						YMR062C	-0.223839	0.225099	ARG7
	YLR157C-B	-0.03645	0.970295						YKL164C	0.0458718	0.73933	PIR1
	YGR038C-B	-1.45496	0.0474271						YNL313C	0.0267968	0.93164	EMW1
	YDR261C-D	-1.25885	3.33027e-18						YNL283C	-0.0798712	0.404103	WSC2
	YJR027W	-0.506848	0.000858661						YLR194C	-0.753846	3.82e-10
	YOL103W-B	-0.408167	0.740682						YHR102W	-0.0490634	0.877667	KIC1
	YGR109W-B	-0.184985	0.205683						YGR143W	0.00774271	0.967847	SKN1
	YPR158W-B	-0.878782	3.21894e-05						YLR110C	-0.0681568	0.410222	CCW12
	YGR161W-B	0.977639	0.517201						YKL096W	1.67673	1.82e-43	CWP1
	YAR009C	-0.264	0.530734						YLR433C	-0.19872	0.0635112	CNA1
	YML045W	-1.40914	0.0128857						YJR106W	-0.190322	0.404377	ECM27
	YOR192C-B	-0.916352	2.17978e-08						YLR332W	-0.762641	3.29e-19	MID2
	YML032C	0.203963	0.0183838	RAD52					YDR349C	-0.215314	0.000389244	YPS7
	YOR005C	-0.244342	0.0198315	DNL4					YBL001C	-0.0645686	0.640266	ECM15
	YDR098C-B	-1.57621	3.96541e-18						YDR351W	-0.308844	7.88e-05	SBE2
	YGR072W	-0.17127	0.230263	UPF3					YJL201W	-0.0172932	0.910842	ECM25
	YCL019W	0.497822	0.164732						YDR528W	0.48325	4.84e-07	HLR1
	YBR228W	-0.260343	0.0792238	SLX1					YLR380W	-0.04199	0.789536	CSR1
	YMR284W	-0.349967	0.00951618	YKU70					YJL058C	-0.246155	0.0757743	BIT61
	YML061C	0.0701448	0.654854	PIF1					YOR008C	-0.314009	6.57e-05	SLG1
	YDR206W	0.123171	0.208507	EBS1					YKL129C	-0.046127	0.82144	MYO3
	YLR227W-B	-0.564091	0.000618483						YCR017C	0.859754	3.54e-23	CWH43
	YDR034C-D	-0.316457	0.690864						YPL180W	0.100449	0.439931	TCO89
	YOR343W-B	-0.409881	0.214795						YMR109W	-0.0577626	0.771558	MYO5
	YDL059C	-0.0523313	0.894897	RAD59					YER033C	0.0125576	0.955993	ZRG8
	YBR073W	0.197713	0.084933	RDH54					YOR247W	0.148676	0.343459	SRL1
	YDR365W-B	-0.479868	0.132631						YER093C	-0.160699	0.241348	TSC11
	YER038C	0.0419958	0.884827	KRE29					YDR446W	0.682002	0.26088	ECM11
	YDR210W-B	-0.677546	0.0488393						YKR019C	-0.381316	0.00178962	IRS4
	YGL127C	-0.094429	0.626782	SOH1					YBR078W	-0.113551	0.206489	ECM33
	YBR136W	-0.546928	1.15872e-07	MEC1					YDR261C	0.06752	0.600759	EXG2
	YLR007W	0.276207	0.000477815	NSE1					YPR030W	-0.869182	6.02e-07	CSR2
	YER095W	0.694424	6.30077e-07	RAD51					YBR005W	-0.40791	1.16e-06	RCR1
	YJR029W	0.200177	0.871568						YNL006W	-0.118577	0.256815	LST8
	YML039W	-1.45427	0.0870547						YDR420W	-0.258492	0.187308	HKR1
	YMR190C	0.196297	0.048369	SGS1					YBL101C	-0.236238	0.0234351	ECM21
	YPL257W-B	-0.151047	0.909574						YFL039C	-0.143131	0.00733136	ACT1
	YMR050C	-1.84073	0.00974142						YMR022W	0.0482757	0.75432	UBC7
	YOL090W	0.101655	0.48298	MSH2					YLR300W	0.0339161	0.771558	EXG1
	YNL284C-B	-1.2051	4.54224e-20						YCL051W	0.966323	1.33e-45	LRE1
	YER160C	-1.80922	1.74703e-07						YDL047W	-0.0623919	0.51426	SIT4
	YHR214C-B	-1.02846	4.10946e-11						YJL042W	0.220855	0.166796	MHP1
	YDR316W-B	-1.35755	0.00224241						YHL011C	0.379442	0.047383	PRS3
	YGR161C-D	-0.78882	0.00160341						YDR125C	-0.484286	0.0019702	ECM18
	YLR219W	0.178715	0.200278	MSC3					YAL059W	-0.00757174	0.987943	ECM1
	YHR077C	-0.0557075	0.528224	NMD2					YJR104C	-0.0456708	0.616348	SOD1
	YGR027W-B	-1.21871	0.000139613						YJL174W	-0.0972864	0.104814	KRE9
	YJL173C	0.246462	0.0550551	RFA3					YGR031C-A	0.150064	0.894071	NAG1
	YMR080C	0.134482	0.127838	NAM7					YGR229C	-0.0936445	0.398394	SMI1
	YMR045C	0.0121589	0.992417						YDL049C	-0.810005	5.1e-17	KNH1
	YML036W	-0.169658	0.18154	CGI121					YJL174W	-0.0972864	0.104814	KRE9
	YBL005W-B	-1.71754	0.0172891						YNL294C	-0.346722	9.64e-06	RIM21
	YOR354C	-0.0777951	0.372698	MSC6					YHL027W	-0.413993	1.03e-06	RIM101
	YMR143W	-0.0769197	0.789959	RPS16A					YHR101C	0.0256914	0.851433	BIG1
	YNL139C	0.0601608	0.828169	THO2					YIL119C	0.441306	0.0237486	RPI1
	YER044C-A	-0.766196	0.00943064	MEI4					YHR030C	-0.743641	2.34e-15	SLT2
	YDL105W	0.125114	0.50386	NSE4					YGL027C	0.221725	0.000344129	CWH41
	YDR386W	-0.212213	0.0668781	MUS81					YDL240W	0.306379	0.00983461	LRG1
	YDR110W	0.122801	0.408225	FOB1					YMR200W	-0.23541	0.00069628	ROT1
	YDR210C-D	-0.817213	2.07308e-12						YMR238W	-0.615807	1.9e-32	DFG5
	YDR138W	-0.0545392	0.706014	HPR1					YKL046C	-0.186063	0.0105144	DCW1
	YML062C	-0.00807224	0.958503	MFT1					YPL221W	-0.162643	0.0475939	FLC1
	YNL312W	0.370738	0.0142266	RFA2					YBR229C	0.276235	0.00626632	ROT2
	YBL100W-B	-0.468884	0.135743						YAL053W	-0.62024	3.42e-09	FLC2
	YER138C	-1.92016	2.61066e-07						YKR042W	-0.278757	0.000154523	UTH1
	YBR098W	-0.0861753	0.634723	MMS4					YMR197C	-0.282192	0.00261692	VTI1
	YPR158C-D	-0.66572	0.0343318						YLR148W	-0.145617	0.1999	PEP3
	YCR092C	1.19647	1.94604e-22	MSH3					YPR194C	-0.332724	0.383707	OPT2
	YDR296W	0.0305409	0.857619	MHR1					YLR043C	0.312926	0.00176743	TRX1
	YLR410W-B	-0.715842	0.107776						YOR106W	-0.0119137	0.932158	VAM3
	YFL002W-A	-2.60854	0.0484294						YGL212W	0.100911	0.511946	VAM7
	YDL164C	0.245339	0.00632762	CDC9					YDR080W	0.0427332	0.772538	VPS41
	YBR012W-B	-0.533938	0.59058						YJL012C	-1.04485	4.04e-38	VTC4
	YPR137C-B	-2.45197	0.00137586						YHR138C	-0.0965816	0.642099
	YDR261W-B	-1.02393	4.16765e-08						YGR209C	0.557869	4.73e-12	TRX2
	YOR142W-B	-0.300219	0.786798						YLR396C	0.062497	0.695382	VPS33
	YGL090W	-0.0475676	0.724547	LIF1					YMR231W	0.263352	0.00301491	PEP5
	YAR007C	0.234204	0.0474828	RFA1					YBL050W	-0.0589549	0.628994	SEC17
	YLR157C-B	-0.03645	0.970295						YPL045W	-0.246348	0.0169395	VPS16
	YGR038C-B	-1.45496	0.0474271						YFL004W	-0.178082	0.0822065	VTC2
	YDL083C	0.234769	0.370783	RPS16B					YEL013W	0.153115	0.0415895	VAC8
	YDR288W	-0.150803	0.209157	NSE3					YER072W	-0.871717	2.29e-24	VTC1
	YDR261C-D	-1.25885	3.33027e-18						YPL019C	-1.02854	9.13e-13	VTC3
	YJR027W	-0.506848	0.000858661						YDR135C	0.111027	0.525786	YCF1
	YOL103W-B	-0.408167	0.740682						YBR109C	-0.0640204	0.396122	CMD1
	YGR109W-B	-0.184985	0.205683						YNL015W	-0.333941	0.0238521	PBI2
	YMR106C	-0.0344555	0.863269	YKU80					YBR080C	-0.158163	0.0303877	SEC18
	YHR167W	0.100805	0.498461	THP2					YLL015W	-0.817411	2.67e-22	BPT1
	YGL183C	0.0744059	0.866711	MND1					YLR093C	-0.234224	0.00134719	NYV1
	YJL208C	-0.0986378	0.5677	NUC1					YMR165C	0.0517918	0.750285	PAH1
	YPR158W-B	-0.878782	3.21894e-05						YNL326C	0.341845	9.67e-05	PFA3
	YGR161W-B	0.977639	0.517201						YDL077C	-0.19283	0.0816956	VAM6
	YAR009C	-0.264	0.530734						YDR229W	-0.180385	0.0893097	IVY1
	YML045W	-1.40914	0.0128857						YKL196C	0.16455	0.0278972	YKT6
	YEL019C	-0.062693	0.840819	MMS21					YAL040C	-0.344053	0.117651	CLN3
	YDR014W-A	0.715976	0.0287637	HED1					YDR126W	-0.163029	0.158569	SWF1
	YML023C	-0.468317	0.000112171	NSE5					YPL154C	-0.0385125	0.82953	PEP4
	YOR192C-B	-0.916352	2.17978e-08						YGR163W	0.0885865	0.383564	GTR2
	YDR098C-B	-1.57621	3.96541e-18						YJL012C	-1.04485	4.04e-38	VTC4
	YCL019W	0.497822	0.164732						YBR077C	-0.441443	1.26e-05	SLM4
	YLR227W-B	-0.564091	0.000618483						YFL004W	-0.178082	0.0822065	VTC2
	YDR034C-D	-0.316457	0.690864						YHR195W	-0.393044	0.0122545	NVJ1
	YOR343W-B	-0.409881	0.214795						YER072W	-0.871717	2.29e-24	VTC1
	YDR365W-B	-0.479868	0.132631						YPL019C	-1.02854	9.13e-13	VTC3
	YDR210W-B	-0.677546	0.0488393						YBR109C	-0.0640204	0.396122	CMD1
	YJR029W	0.200177	0.871568						YKR007W	-0.0115554	0.932158	MEH1
	YML039W	-1.45427	0.0870547						YGL059W	-0.499757	2.22e-07	PKP2
	YPL257W-B	-0.151047	0.909574						YNL036W	-1.24603	7.01e-32	NCE103
	YMR050C	-1.84073	0.00974142						YIL042C	-0.100878	0.428294	PKP1
	YNL284C-B	-1.2051	4.54224e-20						YDR511W	-0.214101	0.201423	SDH7
	YER160C	-1.80922	1.74703e-07						YIL036W	-0.102612	0.386385	CST6
	YHR214C-B	-1.02846	4.10946e-11						YNL036W	-1.24603	7.01e-32	NCE103
	YDR316W-B	-1.35755	0.00224241						YDR085C	-0.224503	0.33319	AFR1
	YGR161C-D	-0.78882	0.00160341						YLR332W	-0.762641	3.29e-19	MID2
	YGR027W-B	-1.21871	0.000139613
	YMR045C	0.0121589	0.992417
	YBL005W-B	-1.71754	0.0172891
	YDR210C-D	-0.817213	2.07308e-12
	YNL206C	-0.0148398	0.925976	RTT106
	YBL100W-B	-0.468884	0.135743
	YER138C	-1.92016	2.61066e-07
	YPR158C-D	-0.66572	0.0343318
	YLR410W-B	-0.715842	0.107776
	YBR012W-B	-0.533938	0.59058
	YER104W	0.036161	0.842714	RTT105
	YPR137C-B	-2.45197	0.00137586
	YDR261W-B	-1.02393	4.16765e-08
	YOR142W-B	-0.300219	0.786798
	YLR157C-B	-0.03645	0.970295
	YGR038C-B	-1.45496	0.0474271
	YDR261C-D	-1.25885	3.33027e-18
	YJR027W	-0.506848	0.000858661
	YOL103W-B	-0.408167	0.740682
	YPR158W-B	-0.878782	3.21894e-05
	YAR009C	-0.264	0.530734
	YML045W	-1.40914	0.0128857
	YAR009C	-0.264	0.530734
	YAR010C	-2.3516	0.243589
	YBL005W-B	-1.71754	0.0172891
	YBL100W-B	-0.468884	0.135743
	YBR012W-B	-0.533938	0.59058
	YCL019W	0.497822	0.164732
	YDR034C-D	-0.316457	0.690864
	YDR098C-B	-1.57621	3.96541e-18
	YDR170W-A	-0.780978	0.828584
	YDR210C-D	-0.817213	2.07308e-12
	YDR210W-B	-0.677546	0.0488393
	YDR261C-D	-1.25885	3.33027e-18
	YDR261W-B	-1.02393	4.16765e-08
	YDR316W-B	-1.35755	0.00224241
	YDR365W-B	-0.479868	0.132631
	YER138C	-1.92016	2.61066e-07
	YER160C	-1.80922	1.74703e-07
	YFL002W-A	-2.60854	0.0484294
	YGR027W-B	-1.21871	0.000139613
	YGR038C-B	-1.45496	0.0474271
	YGR109W-B	-0.184985	0.205683
	YGR161C-D	-0.78882	0.00160341
	YGR161W-B	0.977639	0.517201
	YHR214C-B	-1.02846	4.10946e-11
	YJR027W	-0.506848	0.000858661
	YJR029W	0.200177	0.871568
	YKL149C	-0.305236	2.05355e-05	DBR1
	YLR035C-A	-0.878609	0.5188
	YLR157C-B	-0.03645	0.970295
	YLR227W-B	-0.564091	0.000618483
	YLR256W-A	0.426556	0.196806
	YLR410W-B	-0.715842	0.107776
	YML039W	-1.45427	0.0870547
	YML045W	-1.40914	0.0128857
	YMR045C	0.0121589	0.992417
	YMR050C	-1.84073	0.00974142
	YNL284C-B	-1.2051	4.54224e-20
	YOL103W-B	-0.408167	0.740682
	YOR142W-B	-0.300219	0.786798
	YOR192C-B	-0.916352	2.17978e-08
	YOR343W-B	-0.409881	0.214795
	YPL257W-B	-0.151047	0.909574
	YPR137C-B	-2.45197	0.00137586
	YPR158C-D	-0.66572	0.0343318
	YPR158W-B	-0.878782	3.21894e-05
Biological process (192)	YEL065W	-0.271585	0.0343465	SIT1
	YER174C	-0.223825	0.097954	GRX4
	YCL017C	1.10313	6.78673e-79	NFS1
	YDR376W	-0.219443	0.00388162	ARH1
	YOR381W	-0.863111	1.2876e-05	FRE3
	YPL224C	0.0413542	0.757814	MMT2
	YPL202C	-0.447596	2.58021e-05	AFT2
	YDL120W	-0.30782	1.58232e-06	YFH1
	YJR040W	0.167463	0.0499293	GEF1
	YLR126C	-0.458866	5.46604e-07
	YLR136C	-0.837902	1.06996e-41	TIS11
	YDR270W	-0.315165	0.00696486	CCC2
	YBR295W	-0.591367	3.37085e-10	PCA1
	YDR098C	-0.104179	0.352378	GRX3
	YDR151C	-0.444399	1.746e-07	CTH1
	YPL135W	-0.783623	1.10106e-15	ISU1
	YLR034C	-0.657049	3.3315e-27	SMF3
	YMR301C	0.134406	0.323208	ATM1
	YGR029W	0.351434	1.61478e-06	ERV1
	YLR205C	-0.605753	8.38955e-08	HMX1
	YKL134C	0.209636	0.0100084
	YNL259C	-0.622651	8.00413e-06	ATX1
	YEL027W	0.175008	0.0258061	VMA3
	YDL198C	-0.132228	0.490444	GGC1
	YJR049C	0.0495348	0.721325	UTR1
	YMR134W	-0.485134	0.000249071	ERG29
	YLR220W	0.156917	0.254138	CCC1
	YOR226C	0.00292397	0.985097	ISU2
	YKL040C	-0.34637	0.000890565	NFU1
	YMR177W	0.246723	0.0107355	MMT1
	YPR020W	-0.406641	0.0169384	ATP20
	YBL099W	-0.275884	0.000836405	ATP1
	Q0130	-1.66665	0.535444	OLI1
	YBR039W	-0.135223	0.182831	ATP3
	YPL078C	-0.334328	0.000149535	ATP4
	YDL004W	-0.270856	0.00993338	ATP16
	YDR377W	-0.341796	3.37635e-05	ATP17
	YDR298C	-0.496946	9.87282e-05	ATP5
	YOL077W-A	0.0658285	0.604489	ATP19
	YKL016C	-0.377803	7.0626e-06	ATP7
	YDR322C-A	-0.554495	3.85999e-05	TIM11
	YML081C-A	-0.365085	0.00243302	ATP18
	YLR295C	-0.498812	2.22708e-07	ATP14
	YJR121W	-0.180109	0.0195087	ATP2
	YPL271W	-0.557464	6.9708e-08	ATP15
	YOL152W	1.54353	1.41912e-08	FRE7
	YLR034C	-0.657049	3.3315e-27	SMF3
	YKL220C	-0.071087	0.818747	FRE2
	YFL041W	0.39448	1.25357e-06	FET5
	YLR214W	-0.811349	9.4066e-17	FRE1
	YOL122C	0.250879	0.00708329	SMF1
	YOR192C-B	-0.916352	2.17978e-08
	YLR318W	0.0254652	0.908983	EST2
	Q0055	-2.10264	0.122407	AI2
	YDR098C-B	-1.57621	3.96541e-18
	YCL019W	0.497822	0.164732
	YLR227W-B	-0.564091	0.000618483
	YDR034C-D	-0.316457	0.690864
	YOR343W-B	-0.409881	0.214795
	YDR365W-B	-0.479868	0.132631
	YDR210W-B	-0.677546	0.0488393
	YJR029W	0.200177	0.871568
	YML039W	-1.45427	0.0870547
	YPL257W-B	-0.151047	0.909574
	YMR050C	-1.84073	0.00974142
	YNL284C-B	-1.2051	4.54224e-20
	YER160C	-1.80922	1.74703e-07
	YHR214C-B	-1.02846	4.10946e-11
	YDR316W-B	-1.35755	0.00224241
	YGR161C-D	-0.78882	0.00160341
	YGR027W-B	-1.21871	0.000139613
	YMR045C	0.0121589	0.992417
	YBL005W-B	-1.71754	0.0172891
	YDL102W	0.152823	0.117057	POL3
	Q0050	-0.276518	0.86679	AI1
	YNL102W	0.353764	0.0391918	POL1
	YJR006W	0.159756	0.0364424	POL31
	YDR210C-D	-0.817213	2.07308e-12
	YBL100W-B	-0.468884	0.135743
	YER138C	-1.92016	2.61066e-07
	YPR158C-D	-0.66572	0.0343318
	YLR410W-B	-0.715842	0.107776
	YFL002W-A	-2.60854	0.0484294
	YBR012W-B	-0.533938	0.59058
	YJR043C	-0.0271308	0.876175	POL32
	YPR137C-B	-2.45197	0.00137586
	YDR261W-B	-1.02393	4.16765e-08
	YOR142W-B	-0.300219	0.786798
	YLR157C-B	-0.03645	0.970295
	YGR038C-B	-1.45496	0.0474271
	YDR261C-D	-1.25885	3.33027e-18
	YJR027W	-0.506848	0.000858661
	YOL103W-B	-0.408167	0.740682
	YGR109W-B	-0.184985	0.205683
	YPR158W-B	-0.878782	3.21894e-05
	YGR161W-B	0.977639	0.517201
	YAR009C	-0.264	0.530734
	YML045W	-1.40914	0.0128857
	YOR192C-B	-0.916352	2.17978e-08
	YDR098C-B	-1.57621	3.96541e-18
	YCL019W	0.497822	0.164732
	YLR227W-B	-0.564091	0.000618483
	YDR034C-D	-0.316457	0.690864
	YOR343W-B	-0.409881	0.214795
	YDR365W-B	-0.479868	0.132631
	YDR210W-B	-0.677546	0.0488393
	YJR029W	0.200177	0.871568
	YML039W	-1.45427	0.0870547
	YPL257W-B	-0.151047	0.909574
	YMR050C	-1.84073	0.00974142
	YNL284C-B	-1.2051	4.54224e-20
	YER160C	-1.80922	1.74703e-07
	YHR214C-B	-1.02846	4.10946e-11
	YDR316W-B	-1.35755	0.00224241
	YGR161C-D	-0.78882	0.00160341
	YGR027W-B	-1.21871	0.000139613
	YMR045C	0.0121589	0.992417
	YBL005W-B	-1.71754	0.0172891
	YDR210C-D	-0.817213	2.07308e-12
	YBL100W-B	-0.468884	0.135743
	YER138C	-1.92016	2.61066e-07
	YPR158C-D	-0.66572	0.0343318
	YLR410W-B	-0.715842	0.107776
	YBR012W-B	-0.533938	0.59058
	YPR137C-B	-2.45197	0.00137586
	YDR261W-B	-1.02393	4.16765e-08
	YOR142W-B	-0.300219	0.786798
	YLR157C-B	-0.03645	0.970295
	YGR038C-B	-1.45496	0.0474271
	YDR261C-D	-1.25885	3.33027e-18
	YJR027W	-0.506848	0.000858661
	YOL103W-B	-0.408167	0.740682
	YGR109W-B	-0.184985	0.205683
	YPR158W-B	-0.878782	3.21894e-05
	YML045W	-1.40914	0.0128857
	YOR192C-B	-0.916352	2.17978e-08
	YDR098C-B	-1.57621	3.96541e-18
	YCL019W	0.497822	0.164732
	YLR227W-B	-0.564091	0.000618483
	YDR034C-D	-0.316457	0.690864
	YOR343W-B	-0.409881	0.214795
	YDR365W-B	-0.479868	0.132631
	YDR210W-B	-0.677546	0.0488393
	YJR029W	0.200177	0.871568
	YML039W	-1.45427	0.0870547
	YPL257W-B	-0.151047	0.909574
	YMR050C	-1.84073	0.00974142
	YNL284C-B	-1.2051	4.54224e-20
	YER160C	-1.80922	1.74703e-07
	YHR214C-B	-1.02846	4.10946e-11
	YDR316W-B	-1.35755	0.00224241
	YGR161C-D	-0.78882	0.00160341
	YGR027W-B	-1.21871	0.000139613
	YMR045C	0.0121589	0.992417
	YBL005W-B	-1.71754	0.0172891
	YDR210C-D	-0.817213	2.07308e-12
	YBL100W-B	-0.468884	0.135743
	YER138C	-1.92016	2.61066e-07
	YPR158C-D	-0.66572	0.0343318
	YLR410W-B	-0.715842	0.107776
	YFL002W-A	-2.60854	0.0484294
	YBR012W-B	-0.533938	0.59058
	YPR137C-B	-2.45197	0.00137586
	YDR261W-B	-1.02393	4.16765e-08
	YOR142W-B	-0.300219	0.786798
	YLR157C-B	-0.03645	0.970295
	YGR038C-B	-1.45496	0.0474271
	YDR261C-D	-1.25885	3.33027e-18
	YJR027W	-0.506848	0.000858661
	YOL103W-B	-0.408167	0.740682
	YGR109W-B	-0.184985	0.205683
	YPR158W-B	-0.878782	3.21894e-05
	YGR161W-B	0.977639	0.517201
	YML045W	-1.40914	0.0128857
	YPR020W	-0.406641	0.0169384	ATP20
	YPL078C	-0.334328	0.000149535	ATP4
	YLR414C	-0.743124	4.65827e-24	PUN1
	YOL077W-A	0.0658285	0.604489	ATP19
	YGL018C	0.0612367	0.600574	JAC1
	YDR322C-A	-0.554495	3.85999e-05	TIM11
	YML081C-A	-0.365085	0.00243302	ATP18
	YJL055W	-0.513601	7.61197e-18
	YJL055W	-0.513601	7.61197e-18
	YDR276C	-0.550433	8.78977e-21	PMP3
	YML014W	-0.280354	0.0460006	TRM9
	YJL055W	-0.513601	7.61197e-18
	YDL124W	-0.442304	0.00193861
	YGL039W	-0.811387	5.20545e-18
	YDL124W	-0.442304	0.00193861
	YGL039W	-0.811387	5.20545e-18
	YKR050W	0.16628	0.345271	TRK2
	YDR276C	-0.550433	8.78977e-21	PMP3
Others (164)	YFR018C	0.0477815	0.698197
	YKL100C	0.024692	0.863752
	YOR192C-B	-0.916352	2.17978e-08
	YER151C	0.315003	3.76304e-05	UBP3
	YJR126C	0.351779	9.22373e-06	VPS70
	YMR274C	0.333311	0.0106088	RCE1
	YOR197W	0.0955627	0.259484	MCA1
	YHR028C	-0.0519343	0.741008	DAP2
	YKR038C	-0.0134491	0.91189	KAE1
	YDR098C-B	-1.57621	3.96541e-18
	YLR066W	-0.0687909	0.573767	SPC3
	YCL019W	0.497822	0.164732
	YPL020C	-0.0850287	0.554355	ULP1
	YPL154C	-0.0475833	0.785193	PEP4
	YGL259W	1.29191	0.00142059	YPS5
	YLR163C	0.0733394	0.373846	MAS1
	YML055W	-0.506651	7.4693e-06	SPC2
	YER098W	0.0374536	0.872788	UBP9
	YBR281C	-0.458988	2.68041e-08	DUG2
	YHR132C	0.0233324	0.88817	ECM14
	YDR101C	0.0711722	0.869717	ARX1
	YLR227W-B	-0.564091	0.000618483
	YHR024C	0.0416898	0.789008	MAS2
	YLR120C	-0.459973	1.78093e-05	YPS1
	YDR034C-D	-0.316457	0.690864
	YOR343W-B	-0.409881	0.214795
	YFR044C	0.252495	1.71564e-09	DUG1
	YIL108W	-0.13748	0.326145
	YNL045W	0.124649	0.123321	LAP2
	YIR039C	-0.223819	0.353924	YPS6
	YDR365W-B	-0.479868	0.132631
	YDR210W-B	-0.677546	0.0488393
	YMR297W	0.1643	0.417097	PRC1
	YIL015W	0.478085	4.93101e-07	BAR1
	YOR275C	-0.200634	0.11501	RIM20
	YMR304W	-0.0177102	0.940172	UBP15
	YDR430C	-0.0145069	0.92272	CYM1
	YGL258W-A	1.25377	0.00417706
	YBR074W	-0.0628213	0.617167	PFF1
	YMR154C	0.0362989	0.857988	RIM13
	YMR139W	-0.523306	6.60193e-08	RIM11
	YPR191W	-0.117562	0.118628	QCR2
	YJR029W	0.200177	0.871568
	YNL238W	0.222722	0.0217664	KEX2
	YML039W	-1.45427	0.0870547
	YOL057W	0.0683187	0.438751
	YDR144C	-0.0956532	0.520736	MKC7
	YPR122W	-0.345231	4.38795e-05	AXL1
	YPL257W-B	-0.151047	0.909574
	YMR050C	-1.84073	0.00974142
	YFL044C	-0.336614	0.00136521	OTU1
	YBL067C	0.152165	0.0848111	UBP13
	YNL284C-B	-1.2051	4.54224e-20
	YGR232W	-0.0618522	0.620408	NAS6
	YLR121C	-0.4162	0.000917002	YPS3
	YIL137C	0.080114	0.376878	TMA108
	YNL239W	-0.219385	0.393317	LAP3
	YER160C	-1.80922	1.74703e-07
	YCR045C	1.46153	5.78893e-05	RRT12
	YHR214C-B	-1.02846	4.10946e-11
	YDR316W-B	-1.35755	0.00224241
	YGR161C-D	-0.78882	0.00160341
	YOL128C	-0.168719	0.139293	YGK3
	YMR035W	-0.814457	1.45548e-08	IMP2
	YOR124C	-0.0799123	0.503703	UBP2
	YDR069C	0.115991	0.448858	DOA4
	YPL072W	0.441575	5.09188e-06	UBP16
	YKL157W	0.0764903	0.486632	APE2
	YEL060C	0.207962	0.309592	PRB1
	YMR089C	0.057296	0.611211	YTA12
	YGL203C	0.555806	7.77845e-14	KEX1
	YBR058C	-0.209623	0.0174849	UBP14
	YKL103C	0.00703758	0.981086	APE1
	YGR027W-B	-1.21871	0.000139613
	YDR415C	-0.187542	0.0253152
	YOR003W	-0.248336	0.169254	YSP3
	YNL186W	-0.102486	0.437613	UBP10
	YBL022C	0.00341098	0.977778	PIM1
	YMR045C	0.0121589	0.992417
	YNL123W	-0.0454234	0.744752	NMA111
	YBL005W-B	-1.71754	0.0172891
	YNR020C	-0.0502162	0.78843	ATP23
	YCL057W	0.957564	1.75238e-48	PRD1
	YPR024W	-0.107182	0.36158	YME1
	YFR010W	-0.134398	0.0391344	UBP6
	YDL104C	-0.194373	0.309929	QRI7
	YIL156W	0.182034	0.240731	UBP7
	YDL122W	-0.0744831	0.618021	UBP1
	YMR150C	-0.056442	0.696181	IMP1
	YDR210C-D	-0.817213	2.07308e-12
	YOR219C	-0.0560899	0.682042	STE13
	YMR223W	0.0605596	0.76443	UBP8
	YDR349C	-0.0500772	0.523172	YPS7
	YGR098C	-0.0160106	0.910102	ESP1
	YJL197W	0.0695248	0.566337	UBP12
	YJL172W	-0.0891173	0.437139	CPS1
	YER144C	-0.25942	0.0616947	UBP5
	YBL100W-B	-0.468884	0.135743
	YER138C	-1.92016	2.61066e-07
	YBR139W	0.0659479	0.824788
	YPR158C-D	-0.66572	0.0343318
	YER017C	0.169243	0.0157305	AFG3
	YHR047C	-0.647241	3.50334e-13	AAP1
	YKL134C	0.209636	0.0100084
	YLR410W-B	-0.715842	0.107776
	YKR087C	-0.211191	0.0337241	OMA1
	YBR012W-B	-0.533938	0.59058
	YIL031W	0.217577	0.0901324	ULP2
	YGR225W	0.284589	0.629101	AMA1
	YPR137C-B	-2.45197	0.00137586
	YER143W	0.104334	0.327659	DDI1
	YDR261W-B	-1.02393	4.16765e-08
	YOR142W-B	-0.300219	0.786798
	YKR098C	-0.816525	6.21366e-11	UBP11
	YLR157C-B	-0.03645	0.970295
	YNL223W	0.151664	0.290857	ATG4
	YGR038C-B	-1.45496	0.0474271
	YDR261C-D	-1.25885	3.33027e-18
	YJR027W	-0.506848	0.000858661
	YGR101W	-0.143369	0.371991	PCP1
	YBL045C	-0.465549	1.01004e-08	COR1
	YLR389C	0.143894	0.145538	STE23
	YOL103W-B	-0.408167	0.740682
	YJR099W	-0.263449	0.0156944	YUH1
	YGR109W-B	-0.184985	0.205683
	YJR117W	0.00567409	0.973753	STE24
	YOL098C	0.0599342	0.419628
	YFR052W	-0.266926	0.000775529	RPN12
	YKL171W	-0.298035	0.0607736	NNK1
	YBL091C	0.291955	3.31922e-05	MAP2
	YEL059C-A	-0.0123564	0.963626	SOM1
	YNL191W	0.018069	0.942297	DUG3
	YPR158W-B	-0.878782	3.21894e-05
	YLR244C	0.285154	0.050634	MAP1
	YAR009C	-0.264	0.530734
	YML045W	-1.40914	0.0128857
	YDR331W	0.110037	0.35132	GPI8
	YLL029W	-0.575512	3.50739e-10	FRA1
	YBR286W	0.549219	0.00069213	APE3
	YHR113W	0.0526828	0.634723	APE4
	YDR329C	0.0814581	0.39534	PEX3
	YCL056C	0.485128	0.00149849	PEX34
	YHR150W	-0.00496564	0.976832	PEX28
	YOL147C	-0.681681	1.22589e-08	PEX11
	YKL197C	0.04898	0.705917	PEX1
	YGR133W	-0.112726	0.41509	PEX4
	YLL001W	-0.132872	0.188931	DNM1
	YKR001C	0.083879	0.151811	VPS1
	YDR479C	-0.176925	0.307328	PEX29
	YGL115W	-0.120396	0.227246	SNF4
	YPL112C	-0.351351	2.69045e-07	PEX25
	YDR216W	-0.83366	5.47125e-05	ADR1
	YIL065C	-0.120151	0.50761	FIS1
	YGR004W	-0.14684	0.317198	PEX31
	YDR265W	-0.508435	5.38637e-12	PEX10
	YPR128C	-0.423259	2.28315e-08	ANT1
	YLR324W	-0.0130292	0.934581	PEX30
	YOR084W	0.283663	0.016659	LPX1
	YOR193W	-1.68404	1.36827e-42	PEX27
	YKL026C	-0.860163	6.64596e-06	GPX1
	YBR168W	-0.498087	0.00042869	PEX32
	YOL147C	-0.681681	1.22589e-08	PEX11
	YPL112C	-0.351351	2.69045e-07	PEX25
	YOR193W	-1.68404	1.36827e-42	PEX27
